# Supplementary material for: Genome-Wide Introgression and Quantitative Trait Locus Mapping Reveals the Potential of Asian Cotton (Gossypium arboreum) in Improving Upland Cotton (Gossypium hirsutum)
Source: Front Plant Sci. 2021 Aug 2;12:719371. doi: 10.3389/fpls.2021.719371 (PMC8365338; doi:10.3389/fpls.2021.719371)
Supplement: Supplementary file 2 [file Data_Sheet_2.xlsx]

## Sheet: Table S1
Supplementary Table S1 Distribution of polymorphic InDels and SSRs developed in At sub-gennome of G. hirsutum
Chr.	Length of chromosome（Mb）	Number of primer		Total	Density（marker/Mb）
		InDels	SSRs
A01	118.17	316	43	359	3.04
A02	108.27	266	32	298	2.75
A03	111.59	327	51	378	3.39
A04	87.7	198	15	213	2.43
A05	110.85	351	71	422	3.81
A06	126.49	297	34	331	2.62
A07	96.6	281	41	322	3.33
A08	125.06	265	31	296	2.37
A09	83.22	247	27	274	3.29
A10	115.1	389	35	424	3.68
A11	121.38	395	45	440	3.62
A12	107.59	303	65	368	3.42
A13	110.37	320	45	365	3.31
Total	1422.37	3955	535	4490	3.16

## Sheet: Table S2
Supplementary Table S2 Basic parameters of physical map based on polymorphic markers
Chr.	Length of chromosome (Mb)	Spanning length (Mb)	Number of marker	Average distance（Mb）
A01	118.17	115.5	31	3.81
A02	108.27	106.33	23	4.71
A03	111.59	110.01	29	3.85
A04	87.7	87.17	23	3.81
A05	110.85	110.01	36	3.08
A06	126.49	123.19	32	3.95
A07	96.6	93	32	3.02
A08	125.06	120.99	40	3.13
A09	83.22	81.46	24	3.47
A10	115.1	113.96	36	3.2
A11	121.38	120.68	36	3.37
A12	107.59	106.26	32	3.36
A13	110.37	107.8	27	4.09
Total	1422.37	1396.37	401	3.55

## Sheet: Table S3
SupplementaryTable S3 The introgression rates on chromosomes in IL population
Chr.	Minimum IR (%)	Maximum IR (%)	Mean IR(%)
A01	0	2.67	0.54
A02	0	3	0.45
A03	0	6	1.08
A04	0	8.33	1.46
A05	0	5.3	1.6
A06	1.33	10.67	4.83
A07	0	15.38	3.66
A08	0.69	6.67	3.06
A09	0	5.67	1.08
A10	0	6.57	2.65
A11	0.69	8.67	3.34
A12	1.04	14.67	9.18
A13	0	3.67	0.92
Note: The introgression rate (IR) was calculated as that number of a locus from Ga in IL population / the total number of ILs (289) ×100%; Mean IR: Average of introgression rate of all locus on the corresponding chromosome.

## Sheet: Sheet4
SupplementaryTable S4 Descriptive statistics of yield-related and fiber quality traits in five environments
Env.	Traits	ILs						TM-1	SXY1
		Range	Mean	SD	CV%	Skew	Kurt	Mean±SD
E1	BW	2.88-5.65	4.31	0.51	11.73	-0.08	0.07	5.40±0.45**	2.59±0.07
	SI	7.96-14.08	11.06	1.16	10.5	0.03	-0.23	12.98±0.77**	6.43±0.10
	LP	25.25-40.57	33.45	2.96	8.84	0.06	-0.38	30.45±0.11**	27.05±1.05
	PH	73.33-118.5	96.25	7.76	8.07	0.04	0.12	97.78±1.03*	118.00±1.42
	FBN	9.67-20.00	13.83	1.67	12.05	0.38	0.87	16.78±1.07	18.44±0.96
	BN	12.83-48.33	23.17	5.12	22.09	1.3	3.12	22.56±1.83*	30.78±1.70
	FL	21.04-30.4	26.45	1.49	5.64	0.4	-0.34	29.01±0.74**	18.98±0.33
	FS	21.61-34.79	27.84	2.25	8.07	0.13	0.1	29.43±2.21**	23.23±0.00
	MIC	3.18-6.04	4.97	0.53	10.6	0.06	-0.65	5.02±0.0.35**	6.61±0.15
	FU	74.40-86.7	82.52	1.43	1.73	0.5	-1.06	83.43±0.85**	77.7±0.85
	FE	6.15-6.97	6.54	0.13	1.92	0.41	-0.04	6.60±0.10**	6.07±0.06
E2	BW	3.66-8.06	6.02	0.81	13.48	-0.18	-0.04	6.33±0.42**	3.68±0.16
	SI	8.23-18.75	13.18	1.64	12.47	0.17	0.35	14.45±0.90**	8.12±0.10
	LP	24.11-42.15	33.9	2.85	8.4	-0.1	0.02	31.38±1.30*	29.71±0.65
	PH	70.00-131.67	104.88	10.17	9.69	-0.1	0.13	113.35±1.91**	140.44±0.51
	FBN	10.50-17.17	13.39	1.16	8.67	0.34	-0.08	13.40±0.94	14.00±0.39
	BN	19.25-60.83	33.9	7.35	21.67	0.87	1.39	29.06±2.01*	38.67±1.51
	FL	23.96-32.55	28.07	1.66	5.9	-0.04	-0.31	30.32±1.00**	18.29±0.52
	FS	21.61-34.69	27.88	2.44	8.74	-0.16	-0.05	29.32±0.62**	23.29±0.06
	MIC	3.07-6.19	5.14	0.48	9.27	-0.73	0.76	5.38±0.09**	6.77±0.22
	FU	82.25-87.35	84.95	0.9	1.06	-0.11	-0.17	85.07±0.21**	81.87±0.21
	FE	6.25-6.90	6.59	0.11	1.71	-0.12	-0.06	6.63±0.06**	5.97±0.46
E3	BW	3.42-8.03	5.96	0.74	12.5	-0.37	0.43	6.36±0.13**	4.21±0.17
	SI	8.46-15.02	11.74	1.25	10.65	0.16	-0.22	11.66±0.14**	9.20±0.57
	LP	28.92-44.37	37.13	2.88	7.77	0.17	-0.25	34.03±0.70**	27.19±0.27
	PH	79-126.13	98.06	8.13	8.29	0.16	-0.05	100.07±1.72	-
	FBN	7.2-14.13	9.83	0.87	8.9	0.61	2.33	10.33±0.12	-
	BN	7.8-25.8	14.39	2.27	15.76	0.59	3.29	15.53±1.01	-
	FL	22.98-29.70	26.31	1.2	4.57	-0.03	-0.17	27.87±0.76**	17.75±0.35
	FS	22.34-31.46	25.84	1.6	6.19	0.15	-0.1	27.73±0.26**	23.32±0.13
	MIC	2.53-5.20	4.13	0.43	10.5	-0.24	0.64	3.99±0.17**	6.61±0.86
	FU	78.13-83.87	81.44	0.93	1.14	-0.12	0.04	82.37±0.45**	71.8±0.28
	FE	6.20-6.80	6.52	0.1	1.49	-0.22	0.38	6.53±0.06	6.5±0.71
E4	BW	3.95-8.5	6.2	0.79	12.67	-0.33	0.45	6.81±0.01**	3.85±0.57
	SI	8.62-17.35	13.46	1.55	11.49	-0.16	-0.33	14.56±0.17**	8.05±0.21
	LP	26.53-41.52	33.21	2.88	8.66	0.05	-0.44	30.12±0.56**	27.46±0.57
	PH	93.06-159.44	126.98	11.88	9.35	0.02	-0.17	124.44±1.93**	145.5±0.71
	FBN	11.78-17.89	15.05	1	6.66	0.15	0.09	14.78±0.39**	17.10±0.14
	BN	16.89-49.22	29.07	5.41	18.63	0.84	0.79	23.89±3.1**	39±0.28
	FL	24.58-32.16	28.64	1.41	4.94	-0.08	-0.21	30.62±1.18**	19.05±1.01
	FS	20.73-32.05	26.43	2.17	8.2	-0.26	-0.03	27.73±1.36**	23.05±0.26
	MIC	3.49-6.15	5	0.45	9	-0.52	0.2	4.87±0.27**	6.62±0.52
	FU	80.4-86.13	84.04	0.77	0.92	-0.55	1.17	84.9±0.95**	79.7±0.98
	FE	6.1-6.8	6.54	0.1	1.54	-0.23	0.95	6.67±0.06	6.65±0.21
E5	BW	3.31-7.47	5.62	0.65	11.65	-0.33	0.53	6.04±0.34	-
	SI	8.07-14.38	10.87	1.13	10.4	0.21	0.21	10.56±0.03	-
	LP	29.46-49.85	39.04	3.09	7.9	0.18	0.62	36.81±0.95	-
	PH	40.73-85.67	64.67	6.72	10.39	-0.01	0.55	59.00±9.03	-
	FBN	8.13-12.27	10.12	0.8	7.91	0.02	-0.3	9.07±0.42	-
	BN	3.93-11.07	7.04	1.23	17.54	0.34	0.3	7.40±2.16	-
	FL	21.07-32.4	26.59	1.95	7.32	0.03	0.1	28.19±0.34	-
	FS	20.33-35.58	27.3	2.62	9.59	0.32	0.5	27.70±1.45	-
	MIC	3.22-5.97	4.84	0.46	9.58	-0.47	0.65	4.59±0.09	-
	FU	82.61-89.09	86.05	1.15	1.33	-0.17	0.07	86.39±0.60	-
	FE	3.19-12.9	5.82	1.37	23.62	1.24	3.46	5.61±0.33	-
Note: BW: boll weight; SI: seed index; LP: lint percent; PH: plant height; FBN: fruit branch number; BN: boll number; FL: fiber length, FS: fiber strength, MIC: micronaire, FU: fiber uniformity, FE: fiber elongation. E1: Dangtu, Anhui province in 2018; E2: Shangqiu, Henan province in 2019; E3: Sanya, Hainan province in 2019; E4: Shangqiu, Henan province in 2020; E5: Shihezi, Xinjiang province in …

## Sheet: Table S5
Supplementary Table S5 Correlation coefficients of the six yield-related traits for IL populations
Environments	Traits	BW	SI	LP	PH	FBN	BN	FL	FS	MIC	FU	FE
E1	BW	1
	SI	0.59**	1
	LP	-0.12*	-0.52**	1
	PH	0.01	0.04	-0.08	1
	FBN	-0.20**	-0.16**	0.03	0.32**	1
	BN	-0.09*	-0.15*	0.16**	0.17**	0.51**	1
	FL	0.26**	0.49**	-0.24**	-0.07	-0.09	-0.04	1
	FS	0.20**	0.38**	-0.25**	0.04	-0.01	0.01	0.79**	1
	MIC	-0.18**	-0.43**	0.41**	0.04	0.02	0.17**	-0.49**	-0.40**	1
	FU	0.21**	0.29**	-0.06	-0.10	-0.05	0.11	0.65**	0.66**	-0.11	1
	FE	0.10	0.34**	-0.15*	-0.04	-0.03	0.01	0.70**	0.67**	-0.15*	0.57**	1
E2	BW	1
	SI	0.54**	1
	LP	-0.14*	-0.43**	1
	PH	0.25**	0.14*	-0.03	1
	FBN	-0.12*	-0.03	-0.04	0.23**	1
	BN	-0.14*	-0.01	0.01	0.03*	0.39**	1
	FL	0.25**	0.30**	-0.25**	0.07	-0.04	0.09	1
	FS	0.23**	0.24**	-0.20**	0.11	0.01	0.05	0.72**	1
	MIC	-0.13*	-0.12*	0.31**	0.13*	0.05	0.06	-0.43**	-0.34**	1
	FU	0.80	0.10	0.02	0.07	0.08	-0.01	-0.11	-0.06	0.10	1
	FE	0.17**	0.23**	-0.14*	0.15*	0.05	0.12*	0.69**	-0.59**	-0.05	-0.01	1
E3	BW	1
	SI	0.57**	1
	LP	-0.06*	-0.34**	1
	PH	0.25**	0.21**	-0.04	1
	FBN	-0.21**	-0.09	0.06	0.25**	1
	BN	-0.05	0.01	0.09	0.18**	0.25**	1
	FL	0.29**	0.30**	-0.18**	0.11	-0.11*	-0.01	1
	FS	0.23**	0.28**	-0.22**	0.16**	-0.10	-0.02	0.81**	1
	MIC	0.02	0.05	0.36**	0.10	0.09	0.01	-0.31**	-0.31**	1
	FU	0.18**	0.19**	-0.02	0.10	0.01	-0.02	0.47**	0.47**	-0.001	1
	FE	0.24**	0.27**	-0.12*	-0.01	-0.07	0.05	0.57**	0.37**	0.02	0.36**	1
E4	BW	1
	SI	0.62**	1
	LP	-0.21**	-0.46**	1
	PH	0.28**	0.13*	-0.10	1
	FBN	0.10	0.03	-0.08	0.51**	1
	BN	0.03	-0.06	0.12*	0.07*	0.33**	1
	FL	0.27**	0.31**	-0.24**	0.10	0.01	0.12*	1
	FS	0.21**	0.24**	-0.20**	0.04	-0.01	0.07	0.71**	1
	MIC	-0.12*	-0.20**	0.36**	-0.11*	0.01	0.08	-0.40**	-0.33**	1
	FU	0.11	0.08	-0.01	0.09	0.06	0.14*	0.35**	0.33**	0.03	1
	FE	0.21**	0.26**	-0.15*	-0.01	-0.001	0.08	0.76**	0.62**	-0.06	0.35**	1
E5	BW	1
	SI	0.54**	1
	LP	-0.07*	-0.51**	1
	PH	0.42**	0.33**	-0.06	1
	FBN	-0.07	0.04	-0.04	0.43**	1
	BN	-0.06	0.03	0.01	0.38**	0.44**	1
	FL	0.47**	0.43**	-0.24**	0.21**	-0.12*	0.06	1
	FS	0.38**	0.40**	-0.27**	0.26**	0.01	0.04	0.50**	1
	MIC	-0.15*	-0.19**	0.41**	-0.05	0.13*	0.07	-0.44**	-0.06	1
	FU	0.27**	0.22**	-0.16**	0.13*	-0.04	0.05	0.48**	0.55**	-0.18**	1
	FE	-0.08	-0.02	-0.05	0.06	0.04	0.11*	0.26**	-0.14*	0.03	-0.06	1

## Sheet: Table S6
Supplementary Table S5 Result of QTLs identification for yield-related and fiber quality traits in five environments
Traits	Markers	Chr.	Position	LOD					PVE(%)					Add
				E1	E2	E3	E4	E5	E1	E2	E3	E4	E5	E1	E2	E3	E4	E5
BW	INTR0048	A05	9385230	4.05		3.6634	3.431	5.6658	4.71		5.1818	1.8422	8.1974	-0.2		-0.2961	-0.1928	-0.3298
BW	INTR0051	A05	22536016	5.79			2.6443		6.84			2.1129		-0.27			-0.2357
BW	INTR0055	A05	30541743				2.9043					2.4419					-0.2474
BW	INTR0073	A07	548708				2.7185					2.2073					-0.2074
BW	INTR0074	A07	1154788				2.8487					2.372					-0.2074
BW	INTR0176	A07	1600730	2.62	3.52	3.12	3.4115	3.1312	1.8	3.42	1.62	1.5343	1.1724	-0.19	-0.22	-0.38	-0.736	-0.1347
BW	INTR0174	A07	14665948	2.54					1.71					-0.1
BW	INTR0364	A07	79984822		3.15					8.18					-0.75
BW	INTR0500	A07	85226088		3.2		2.858			6.24		3.715			0.14		0.1674
BW	INTR0089	A08	26788222	3.59					4.16					-0.25
BW	INTR0511	A08	58727397		7.53					7.57					-0.65
BW	INTR0513	A08	69007003			2.8202	3.1168	2.6673			3.9619	1.4411	3.766			-0.4354	-0.2867	-0.3758
BW	INTR0092	A08	102412118				3.3318					4.4091					-0.4526
BW	INTR0138	A11	12519542			3.8597	5.8561	3.7178			5.4684	7.9115	5.9384			-0.2753	-0.4096	-0.1035
BW	INTR0547	A11	30623723		2.93					3.7					-0.49
BW	INTR0550	A11	46304970	5.17					6.07					-0.3
BW	INTR0561	A12	6831144			3.0123					4.2387					-0.29
BW	INTR0155	A12	14819411					4.6462					6.6655					-0.2287
BW	INTR0563	A12	15250509	6.93	8.74	3.17	5.2637		8.25	11.56	5.5	7.0761		-0.21	-0.39	-0.31	-0.3038
BW	INTR0161	A12	101237186					3.0296					2.6246					0.1845
SI	INTR0442	A03	91098146			2.5715	3.2171				2.801	1.8553				1.3616	1.263
SI	INTR0068	A06	115386164			2.5257		2.5516			2.8707		2.4758			0.4997		0.3882
SI	INTR0074	A07	1154788		2.51			2.6551		3.82			2.0526		-0.54			-0.499
SI	INTR0511	A08	58727397	3.02					4.26					-0.63
SI	INTR0373	A09	62889905			2.579					2.9371					1.3943
SI	INTR0122	A10	19183852	3.14					2.9					-0.55
SI	INTR0126	A10	91889077		3.21					2.97					-0.8
SI	INTR0138	A11	12519542				2.818					2.7569					-0.4189
SI	INTR0140	A11	16297543				2.8703					2.8362					-0.5838
SI	INTR0548	A11	34349584				2.5713					2.387					-0.7242
SI	INTR0149	A11	111796423		3.95					6.09					-0.61
SI	INTR0153	A12	2654586	3.03	2.77		2.9857		8.55	7.13		5.505		-1.37	-1.26		-1.2826
SI	INTR0561	A12	6831144	3.15				3.4243	4.45				2.2742	-0.47				-0.3354
SI	INTR0563	A12	15250509	3.39				4.434	4.8				7.149	-0.36				-0.3382
SI	INTR0565	A12	28824807				2.9892					4.7315					-0.4743
SI	INTR0573	A12	65147728			2.5899					3.3365					-0.34
SI	INTR0161	A12	101237186				2.8043					2.7372					0.4448
LP	INTR0029	A03	109895295	2.65					2.66					-0.95
LP	INTR0446	A04	15209455					2.7211					3.1862					5.32
LP	INTR0076	A07	9395325		2.65					7.53					-0.85
LP	INTR0078	A07	11415091		3.23		3.3026	4.4763		5.89		2.0826	5.3169		-0.75		-0.8731	-1.716
LP	INTR0079	A07	13632829				4.4763					6.8642					-1.716
LP	INTR0091	A08	101654789		3.06					4.9					-2.04
LP	INTR0116	A10	3382298		3.03					3.14					1.21
LP	INTR0122	A10	19183852				2.5606					2.4915					1.2288
LP	INTR0565	A12	28824807					3.4367					2.0997					1.6343
LP	INTR0159	A12	96386164				3.1932					1.9108					1.4393
LP	INTR0180	A13	5520402	2.59	3.16				10.79	10.25				1.1	1.54
PH	INTR0347	A01	96099405	2.98					2.94					5.03
PH	INTR0446	A04	15209455				3.0744					1.7215					13.185
PH	INTR0048	A05	9385230				3.1145	4.5972				5.7848	6.3108				-3.2643	-3.1939
PH	INTR0481	A06	68109426					3.4686					4.7195					2.7109
PH	INTR0066	A06	98578101			2.7694					4.3662					-2.8632
PH	INTR0176	A07	1600730		3.53	2.7328	2.9342	2.9895		5.32	3.2327	1.4976	2.8137		-2.95	-1.8706	-1.857	-1.4498
PH	INTR0505	A08	33042940	3.39					3.67					5.63
PH	INTR0513	A08	69007003	3.09					13.09					-4.38
PH	INTR0519	A08	94050640		2.84					8.26					-6.67
PH	INTR0369	A09	807015	2.8					12.67					4.79
PH	INTR0113	A09	81041212	2.88					4.43					3.18
PH	INTR0591	A13	87043579					3.103					2.9697					-6.9913
FBN	INTR0414	A02	7611752		3.08					4.7					0.94
FBN	INTR0352	A02	38293650			3.2127					3.3186					-1.2855
FBN	INTR0475	A06	19701982		3.23					4.93					0.51
FBN	INTR0488	A06	107284153					2.897					4.4709					0.2647
FBN	INTR0075	A07	5276658					2.7275					4.2042					0.4147
FBN	INTR0494	A07	48541357					3.2513					3.1384					-0.3693
FBN	INTR0173	A07	80172256					3.0003					2.793					-0.2331
FBN	INTR0509	A08	52555228			3.3021					5.1791					0.4727
FBN	INTR0099	A08	120815844	3.64					5.48					0.73
FBN	INTR0372	A09	54966463	3.02					7.89					-1.67
FBN	INTR0138	A11	12519542					3.4379					3.5298					0.2459
FBN	INTR0161	A12	101237186				2.6387					2.614					-0.2854
FBN	INTR0585	A13	42862280	3.52					5.29					2.26
BN	INTR0443	A03	99399142	3.07					12.93					7.36
BN	INTR0031	A03	111121072				2.5106					2.305					2.1609
BN	INTR0032	A03	111514721				2.6275					2.4808					2.347
BN	INTR0049	A05	12902993			3.4374					4.0793					1.2736
BN	INTR0060	A06	3271620				2.9261					2.9291					-3.0314
BN	INTR0502	A08	18742062		2.52					8.45					3.06
BN	INTR0506	A08	36740821		2.55					6.51					3.45
BN	INTR0509	A08	52555228		2.52					8.46					2.81
BN	INTR0094	A08	108010851	3.09					8.56					-2.51
BN	INTR0099	A08	120815844	5.85					8.83					2.89
BN	INTR0101	A08	122968622				2.7838					4.4137					1.8471
BN	INTR0369	A09	807015				2.9766					3.0043					3.6198
BN	INTR0115	A10	482769				2.5206					2.32					1.9323
BN	INTR0545	A10	106078042					2.7853					4.416					0.2799
BN	INTR0160	A12	99112403	3.26					3.19					-1.58
BN	INTR0179	A12	103741470				2.9774					3.0055					-2.718
BN	INTR0585	A13	42862280					3.0208					3.0705					-1.3046
BN	INTR0163	A13	68487633					2.8995					2.3788					1.3789
FL	INTR0414	A02	7611752			2.9012					4.0772					-0.9075
FL	INTR0023	A03	1506245			2.7853	2.894				3.9113	2.7249				1.1433	1.1145
FL	INTR0029	A03	109895295				2.6244	4.0056				2.3407	5.424				0.4335	0.9515
FL	INTR0048	A05	9385230		2.7727					4.2512					-0.5927
FL	INTR0065	A06	30475526		3.3257					5.1236					-0.5805
FL	INTR0361	A06	40387646			5.2674					7.5345					-0.6845
FL	INTR0066	A06	98578101				4.2299					5.9672					-0.5856
FL	INTR0069	A06	116712296					3.1671					4.257					-0.6034
FL	INTR0073	A07	548708	4.8119					5.3341					-0.7671
FL	INTR0080	A07	18837464	3.1625					3.4563					-0.7593
FL	INTR0509	A08	52555228	5.334					5.9349					-0.995
FL	INTR0093	A08	104079886				2.6137	3.2776				3.6377	4.4094				-0.6522	-1.0004
FL	INTR0537	A10	53066119				3.0371					2.9235					-0.8212
FL	INTR0545	A10	106078042		3.4644					3.7702					-0.3345
FL	INTR0557	A11	80966888	4.1793					4.6092					-1.2859
FL	INTR0565	A12	28824807	6.7571					7.6132					-0.6189
FS	INTR0414	A02	7611752			4.1415					5.3447					-1.4231
FS	INTR0440	A03	82588252					3.1776					3.4573					4.1505
FS	INTR0045	A05	6214198	3.145					3.2655					-0.8465
FS	INTR0046	A05	6279210	2.9663				2.8224	1.3478				2.9013	-0.7702				-0.9015
FS	INTR0048	A05	9385230		5.2036			2.8193		7.1082			2.8987		-1.1511			-0.8091
FS	INTR0361	A06	40387646			6.4316					8.4607					-0.9925
FS	INTR0172	A06	94091289		6.9987		5.7522			9.7085		8.1817			-1.0994		-0.905
FS	INTR0488	A06	107284153	3.6553					5.8361					-0.8612
FS	INTR0086	A08	2456855			3.2032					1.5846					0.6864
FS	INTR0093	A08	104079886				2.5443	2.9283				3.5252	3.068				-0.9676	-1.1081
FS	INTR0529	A10	20105235		3.6886	2.8832				4.976	3.6819				-1.6182	-0.8869
FS	INTR0537	A10	53066119				2.7655					3.8383					-1.4674
MIC	INTR0414	A02	7611752			4.3503					5.1334					0.4107
MIC	INTR0035	A04	11376444				2.635	2.7163				3.2759	2.3294				-0.7226	-0.5914
MIC	INTR0495	A07	54062049	3.0687					4.4689					-0.4544
MIC	INTR0509	A08	52555228					2.9078					3.3426					0.231
MIC	INTR0101	A08	122968622	3.8269	3.1723	2.5974	2.9543		5.6099	2.7013	2.824	3.6797		0.1953	0.1682	0.0629	0.1455
MIC	INTR0140	A11	16297543		3.4252	4.9467				2.0525	5.8659				-0.2014	-0.2581
MIC	INTR0436	A11	45037099			2.7756					3.2329					0.1916
MIC	INTR0563	A12	15250509	5.9773					8.9187					0.2199
MIC	INTR0568	A12	41870303		3.0762					1.6929					0.1122
MIC	INTR0569	A12	47342729		3.1635					1.7633					0.1106
MIC	INTR0570	A12	53282484		3.1141	2.5866	5.1094	7.1764		1.7224	2.1698	6.4768	8.5477		0.1103	0.185	0.1607	0.1982
MIC	INTR0575	A12	72204880		3.3392					1.9031					0.115
MIC	INTR0160	A12	99112403				3.5558	2.6332				4.4499	3.0198				-0.1731	-0.1531
FU	INTR0414	A02	7611752	5.661					7.6155					-1.4475
FU	INTR0031	A03	111121072		3.3878					3.2615					-0.4448
FU	INTR0033	A04	387747					2.5412					2.2798					1.4861
FU	INTR0035	A04	11376444				5.5776					8.1924					-1.8554
FU	INTR0361	A06	40387646	4.7542					6.3208					-0.7328
FU	INTR0481	A06	68109426				2.5375					3.6501					-0.2584
FU	INTR0488	A06	107284153			4.6871		3.3786			7.3186		5.3312			-0.4069		-0.4264
FU	INTR0092	A08	102412118		2.7866					3.8496					-0.5302
FU	INTR0523	A09	17773826		3.1469					2.8337					-0.9551
FU	INTR0558	A11	86869805	2.6063					3.4777					-1.2475
FU	INTR0160	A12	99112403		3.1925					2.8872					-0.285
FE	INTR0414	A02	7611752	3.7841		4.7983	3.0868		5.503		6.9279	1.7673		-0.1118		-0.0996	-0.1505
FE	INTR0432	A03	33436694					3.0216					1.9083					1.5858
FE	INTR0063	A06	14645249	2.5724					3.7411					-0.1625
FE	INTR0172	A06	94091289					4.575					2.5614					0.4264
FE	INTR0073	A07	548708		3.4665					3.1005					-0.145
FE	INTR0495	A07	54062049					2.9649					1.6382					0.9851
FE	INTR0502	A08	18742062		4.3305					5.5604					-0.1774
FE	INTR0513	A08	69007003					3.3287					2.1924					0.6086
FE	INTR0095	A08	108912222					3.1423					2.02					0.6233
FE	INTR0141	A11	16836531				3.2306					3.4971					0.1379
FE	INTR0547	A11	30623723					15.0817					9.2155					-1.7757
FE	INTR0549	A11	40272657			2.692		34.3301			2.4118		24.7754			0.35		2.0853
FE	INTR0145	A11	91658748			3.0952					3.0148					0.0403
FE	INTR0149	A11	111796423		3.0612	2.5134		3.2732		3.8948	3.5214		1.2091		-0.1363	-0.1286		-0.2275
FE	INTR0560	A11	116490800					3.6727					2.0411					-0.5186
FE	INTR0153	A12	2654586	2.5491					3.6928					-0.1357

## Sheet: Table S7
Supplementary Table S6 Result of association analysis of yield-related and fiber quality traits with markers in five environments
Traits	Markers	Chr.	Position	LOD					PVE(%)
				E1	E2	E3	E4	E5	E1	E2	E3	E4	E5
BW	INTR0351	A02	14736358					0.01					2.358
BW	INTR0048	A05	9385230	0.0012			0.00063596	6.4152e-06	2.15			3.549	6.335
BW	INTR0051	A05	22536016	0.00126			0.005003		2.12			1.185
BW	INTR0052	A05	22901110	0.00126					2.12
BW	INTR0486	A06	101222365	0.00476					2.72
BW	INTR0074	A07	1154788				0.00712	0.0026				2.22	2.88
BW	INTR0176	A07	1600730	1.45e-05	8.26e-05	0.00209	0.008399	0.001972	5.07	4.37	2.7	1.22	1.737
BW	INTR0500	A07	85226088				0.0030288					3.29
BW	INTR0178	A09	70135633	0.00982					2.27
BW	INTR0138	A11	12519542			0.00215	6.3107e-05	0.00921			3.33	4.831	2.162
BW	INTR0139	A11	14831613			0.00276	9.2781e-06	0.00757			3	5.894	2.272
BW	INTR0563	A12	15250509	0.00976	0.01	0.000209	0.001352		3.1	3.7	3.14	1.874
SI	INTR0427	A02	102640901			0.00331					3.11
SI	INTR0023	A03	1506245	0.00696					2.55
SI	INTR0438	A03	71408605	0.01		0.01			2.22		2.22
SI	INTR0442	A03	91098146			0.00154	0.00852	0.00596			3.62	2.483	2.551
SI	INTR0451	A04	42213421					0.001482					2.133
SI	INTR0068	A06	115386164			0.00493		0.00743			2.84		2.505
SI	INTR0074	A07	1154788					0.006928					2.161
SI	INTR0075	A07	5276658					0.01					2.365
SI	INTR0077	A07	5867416		0.00211					3.43
SI	INTR0370	A09	25832990		0.00186					3.52
SI	INTR0373	A09	62889905	0.00189		0.01			3.48		2.25
SI4	INTR0138	A11	12519542				0.00916					2.294
SI4	INTR0140	A11	16297543				0.00605					2.541
SI	INTR0557	A11	80966888		0.00247					3.33
SI	INTR0558	A11	86869805		1.41e-05					6.97
SI	INTR0145	A11	91658748		0.00966					2.42
SI	INTR0559	A11	102132391		0.00856					2.5
SI	INTR0560	A11	116490800		0.00138					2.19
SI	INTR0153	A12	2654586				0.001891	0.0022261				1.865	1.525
SI	INTR0561	A12	6831144	0.00108					2.28
SI	INTR0161	A12	101237186	0.01		0.00917	0.0062		2.3		2.39	2.527
SI	INTR0383	A13	110164557		1.11e-05					7.15
LP	INTR0470	A05	92254637			0.00402					3
LP	INTR0076	A07	9395325				0.005293					1.3
LP	INTR0078	A07	11415091				0.005289	0.01				1.303	2.28
LP	INTR0079	A07	13632829				0.00306	0.00020862				3.023	4.762
LP	INTR0519	A08	94050640			0.01					2.22
LP	INTR0091	A08	101654789		0.00106					3.92
LP	INTR0122	A10	19183852				0.006227					1.21
LP	INTR0558	A11	86869805		0.000253					4.92
LP	INTR0560	A11	116490800		0.000319					4.75
LP	INTR0151	A11	121251820		0.00122					2.28
LP	INTR0565	A12	28824807					0.00339					3.092
LP4	INTR0159	A12	96386164				0.002125					1.84
LP	INTR0180	A13	5520402				0.00094167					2.04
PH	INTR0347	A01	96099405	0.00122					2.25
PH	INTR0048	A05	9385230					0.00017235					4.64
PH5	INTR0481	A06	68109426					0.00653					1.6347
PH	INTR0176	A07	1600730	0.00818	0.00544	0.01	0.002041	0.00012835	2.42	2.78	2.12	1.847	4.818
PH	INTR0177	A07	1644380	0.00818	0.00544	0.01		0.00012835	2.42	2.78	2.12		4.818
PH	INTR0366	A07	78100103		0.00491					2.85
PH	INTR0505	A08	33042940	0.00199					3.44
PH	INTR0506	A08	36740821	0.00143					2.15
PH	INTR0507	A08	41403137	0.00143					2.15
PH	INTR0513	A08	69007003	0.00597					2.71
PH	INTR0369	A09	807015	0.000101					2.37
PH	INTR0112	A09	73949164	0.00327					3.11
PH	INTR0115	A10	482769			0.00648					2.62
PH	INTR0535	A10	46073319		0.00146					2.14
PH	INTR0137	A11	10570127	0.00148					2.12
FBN	INTR0414	A02	7611752		0.00178					3.57
FBN	INTR0352	A02	38293650			0.00396					2.97
FBN	INTR0053	A05	24348171					0.001256					2.227
FBN	INTR0475	A06	19701982		0.00389					3.04
FBN	INTR0478	A06	51152885				0.01					2.221
FBN	INTR0075	A07	5276658					0.01					2.349
FBN	INTR0505	A08	33042940		0.00942					2.45
FBN	INTR0518	A08	88383831		0.00149					2.15
FBN	INTR0520	A08	99322365		0.00149					2.15
FBN	INTR0093	A08	104079886			0.01					2.3
FBN	INTR0099	A08	120815844	0.00148					2.11
FBN	INTR0100	A08	120888408	0.00148					2.11
FBN	INTR0104	A09	30905014			0.00886					2.45
FBN	INTR0372	A09	54966463	0.00419					2.92
FBN	INTR0544	A10	101988307	0.00114					2.27
FBN	INTR0131	A10	114443844			0.00125					2.22
FBN	INTR0138	A11	12519542					0.001485					2.12
FBN	INTR0570	A12	53282484			0.01					2.39
FBN	INTR0161	A12	101237186				0.001187					2.283
FBN	INTR0385	A12	107466143				0.01					2.223
FBN	INTR0379	A13	2361289			0.00357					3.04
FBN	INTR0584	A13	39051829	0.000137					5.25
FBN	INTR0585	A13	42862280	0.000279					4.75
BN	INTR0443	A03	99399142	0.00313					3.12
BN	INTR0060	A06	3271620				0.00872					2.477
BN	INTR0088	A08	10053418	0.00103		0.00143			3.92		2.14
BN	INTR0509	A08	52555228		0.00141					2.15
BN	INTR0510	A08	55672729		0.00141					2.15
BN	INTR0094	A08	108010851	0.00249					3.28
BN	INTR0099	A08	120815844	0.00115					3.79
BN	INTR0100	A08	120888408	0.00115			0.00132		3.79			3.581
BN	INTR0115	A10	482769				0.00808					2.526
BN	INTR0545	A10	106078042					0.00197					3.448
BN	INTR0146	A11	96200579		0.00353					3.06
BN	INTR0565	A12	28824807			0.00931					2.44
BN	INTR0571	A12	57263068			0.00923					2.45
BN	INTR0572	A12	61093972			0.00923					2.45
BN	INTR0160	A12	99112403	0.00732					2.57
BN	INTR0179	A12	103741470				0.00974					2.404
BN	INTR0579	A13	13644951					0.01					2.3
BN	INTR0580	A13	18796431					0.01					2.3
BN	INTR0581	A13	21658559					0.01					2.3
BN	INTR0582	A13	26050854					0.01					2.3
BN	INTR0583	A13	32199669					0.01					2.3
BN	INTR0163	A13	68487633					0.001356					2.18
BN	INTR0164	A13	68561607					0.001356					2.18
FL	INTR0023	A03	1506245	0.0012		0.00031462	0.00325		2.23		4.233	2.842
FL	INTR0029	A03	109895295				0.00411	5.1381e-05				2.704	5.221
FL	INTR0030	A03	109895302				0.00411	5.1381e-05				2.704	5.221
FL	INTR0361	A06	40387646			0.00089662					3.923
FL	INTR0073	A07	548708			0.002922	0.01				1.573	1.939
FL	INTR0080	A07	18837464	0.0047					2.83
FL	INTR0495	A07	54062049			0.00326	0.00072374				2.844	3.731
FL	INTR0496	A07	59511815			0.00326	0.00072374				2.844	3.731
FL	INTR0497	A07	64957327			0.00473	0.00141				2.626	3.333
FL	INTR0093	A08	104079886				0.002342	0.00105				1.696	2.122
FL	INTR0369	A09	807015		0.00444					2.87
FL	INTR0557	A11	80966888	0.00466					2.84
FL	INTR0376	A11	106821030	0.01					2.16
FL	INTR0589	A13	69744038	0.01					2.28
FS	INTR0352	A02	38293650	0.00777					2.47
FS	INTR0440	A03	82588252					0.00204					3.756
FS	INTR0441	A03	86035067					0.00204					3.756
FS	INTR0046	A05	6279210	0.0089	0.00622			0.00446	2.16	2.19			2.765
FS	INTR0048	A05	9385230		0.0049	0.001661				2.74	1.79
FS	INTR0063	A06	14645249	0.0006					4
FS	INTR0361	A06	40387646	0.01		0.002			2.26		2.96
FS	INTR0172	A06	94091289				0.00367					1.392
FS	INTR0086	A08	2456855			0.002245					1.628
FS	INTR0089	A08	26788222				0.00982					2.312
FS	INTR0093	A08	104079886				0.0081	0.002686				2.433	1.561
FS	INTR0563	A12	15250509	0.00932					2.35
MIC	INTR0414	A02	7611752			0.00242		0.00331			3.069		2.781
MIC	INTR0035	A04	11376444				0.00116	0.00862				3.458	2.231
MIC	INTR0482	A06	73284250	0.01					2.3
MIC	INTR0078	A07	11415091					0.00986					2.355
MIC	INTR0543	A07	22663639		0.00114	0.00349		0.001162		2.32	2.85		2.061
MIC	INTR0495	A07	54062049	0.00773	0.00148				2.48	2.99
MIC	INTR0508	A08	47177649			0.01		0.001149		2.196			2.068
MIC	INTR0509	A08	52555228					0.00627					2.414
MIC	INTR0101	A08	122968622				0.01	0.0024016				2.349	4.51
MIC	INTR0140	A11	16297543		0.00392	1.2663e-05				3.03	6.247
MIC	INTR0570	A12	53282484				0.00385	0.00362				2.8225	2.9262
MIC	INTR0160	A12	99112403	0.0088	0.00124	0.001457	8.4697e-05	0.00046277	2.4	2.25	2.002	5.02	3.927
MIC	INTR0161	A12	101237186				0.00038152	0.001267				4.122	2.012
FU	INTR0006	A01	14307588		0.00146					2.16
FU	INTR0414	A02	7611752	0.000445				0.00331	4.33				2.921
FU	INTR0027	A03	95140477	0.00965					2.33
FU	INTR0031	A03	111121072		0.00697					2.64
FU	INTR0033	A04	387747				0.008358	0.00808				1.014	2.382
FU	INTR0476	A06	25130265			0.00577	0.00433				2.482	2.733
FU	INTR0361	A06	40387646	0.00928					2.35
FU	INTR0488	A06	107284153			0.00243		0.00333			2.985		2.917
FU	INTR0499	A07	75517274	0.00587					2.64
FU	INTR0500	A07	85226088				0.00598					2.657
FU	INTR0099	A08	120815844					0.0039					2.976
FU	INTR0100	A08	120888408					0.0039					2.976
FU	INTR0104	A09	30905014		0.00877					2.49
FU	INTR0134	A11	2964509				0.00969					2.35
FU	INTR0546	A11	27746478			0.00541		0.001286			2.519		2.104
FU	INTR0558	A11	86869805	0.00347					2.98
FE	INTR0414	A02	7611752	0.00112		0.00018124			2.29		4.749
FE	INTR0027	A03	95140477	0.00119		0.00615			2.25		2.573
FE	INTR0063	A06	14645249	0.00882					2.44
FE	INTR0489	A06	109565845		0.00913	0.00747				2.23	2.455
FE	INTR0490	A06	120749611		0.00323					3.15
FE	INTR0511	A08	58727397	0.00809					2.5
FE	INTR0512	A08	63822781	0.000628		0.00813			4.2		2.403
FE	INTR0515	A08	79045576	0.00936					2.4
FE	INTR0516	A08	82401410	0.00385					2.98
FE	INTR0518	A08	88383831	0.000628		0.00813			4.2		2.403
FE	INTR0520	A08	99322365	0.000628		0.00813					2.403
FE	INTR0526	A09	49733285	0.00123					2.23
FE	INTR0113	A09	81041212			0.00679		0.00027988			2.513		3.48
FE	INTR0141	A11	16836531				0.00801					2.529
FE	INTR0375	A11	26591827		0.00162					3.62
FE	INTR0548	A11	34349584					0.00212					3.324
FE	INTR0549	A11	40272657					0.00851					3.846
FE	INTR0147	A11	110512537			0.009					2.342
FE	INTR0149	A11	111796423		0.00116					2.29
FE	INTR0150	A11	111856826			0.00057461		5.233e-05			4.033		4.29
FE	INTR0560	A11	116490800					0.00011857					3.895
FE	INTR0577	A12	85697667		0.0097					2.42

## Sheet: Table S8
Supplementary Table S7 Analysis of co-QTLs for yield-related and fiber quality traits in five environments
Traits	QTL name	Markers	Chr.	Position	Method	LOD/P-value						PVE(%)						Add
						E1	E2	E3	E4	E5		E1	E2	E3	E4	E5		E1	E2	E3	E4	E5
BW	qBW-A05-1	INTR0048	A05	9385230	RSTEP-LRT	4.05		3.6634	3.431	5.6658		4.71		5.1818	1.8422	8.1974		-0.2		-0.2961	-0.1928	-0.3298
					MLM	0.0012			0.00063596	6.4152e-06		2.15			3.549	6.335
	qBW-A05-2	INTR0051	A05	22536016	RSTEP-LRT	5.79			2.6443			6.84			2.1129			-0.27			-0.2357
					MLM	0.00126			0.005003			2.12			1.185
	qBW-A07-1	INTR0074	A07	1154788	RSTEP-LRT				2.8487						2.372						-0.2074
					MLM				0.00712	0.0026					2.22	2.88
	qBW-A07-2	INTR0176	A07	1600730	RSTEP-LRT	2.62	3.52	3.12	3.4115	3.1312		1.8	3.42	1.62	1.5343	1.1724		-0.19	-0.22	-0.38	-0.736	-0.0347
					MLM	1.45e-05	8.26e-05	0.00209	0.008399	0.001972		5.07	4.37	2.7	1.22	1.737
	qBW-A07-3	INTR0500	A07	85226088	RSTEP-LRT		3.2		2.858				6.24		3.715				0.14		0.1674
					MLM				0.0030288						3.29
	qBW-A11-1	INTR0138	A11	12519542	RSTEP-LRT			3.8597	5.8561	3.7178				5.4684	7.9115	5.9384				-0.2753	-0.4096	-0.1035
					MLM			0.00215	6.3107e-05	0.00921				3.33	4.831	2.162
	qBW-A12-1	INTR0563	A12	15250509	RSTEP-LRT	6.93	8.74	3.17	5.2637			8.25	11.56	5.5	7.0761			-0.21	-0.39	-0.31	-0.3038
					MLM	0.00976	0.01	0.000209	0.001352			3.1	3.7	3.14	1.874
SI	qSI-A03-1	INTR0442	A03	91098146	RSTEP-LRT			2.5715	3.2171					2.801	1.8553					1.3616	1.263
					MLM			0.00154	0.00852	0.00596				3.62	2.483	2.551
	qSI-A06-1	INTR0068	A06	115386164	RSTEP-LRT			2.5257		2.5516				2.8707		2.4758				0.4997		0.3882
					MLM			0.00493		0.00743				2.84		2.505
	qSI-A07-1	INTR0074	A07	1154788	RSTEP-LRT		2.51			2.6551			3.82			2.0526			-0.54			-0.499
					MLM					0.006928						2.161
	qSI-A09-1	INTR0373	A09	62889905	RSTEP-LRT			2.579						2.9371						1.3943
					MLM	0.00189		0.01				3.48		2.25
	qSI-A11-1	INTR0138	A11	12519542	RSTEP-LRT				2.818						2.7569						-0.4189
					MLM				0.00916						2.294
	qSI-A11-2	INTR0140	A11	16297543	RSTEP-LRT				2.8703						2.8362						-0.5838
					MLM				0.00605						2.541
	qSI-A12-1	INTR0153	A12	2654586	RSTEP-LRT	3.03	2.77		2.9857			8.55	7.13		5.505			-1.37	-1.26		-1.2826
					MLM				0.001891	0.0022261					1.865	1.525
	qSI-A12-2	INTR0561	A12	6831144	RSTEP-LRT	3.15				3.4243		4.45				2.2742		-0.47				-0.3354
					MLM	0.00108						2.28
	qSI-A12-3	INTR0161	A12	101237186	RSTEP-LRT				2.8043						2.7372						0.4448
					MLM	0.01		0.00917	0.0062			2.3		2.39	2.527
LP	qLP-A07-1	INTR0076	A07	9395325	RSTEP-LRT		2.65						7.53						-0.85
					MLM				0.005293						1.3
	qLP-A07-2	INTR0078	A07	11415091	RSTEP-LRT		3.23		3.3026	4.4763			5.89		2.0826	5.3169			-0.75		-0.8731	-1.716
					MLM				0.005289	0.01					1.303	2.28
	qLP-A07-3	INTR0079	A07	13632829	RSTEP-LRT				4.4763						6.8642						-1.716
					MLM				0.00306	0.00020862					3.023	4.762
	qLP-A08-1	INTR0091	A08	101654789	RSTEP-LRT		3.06						4.9						-2.04
					MLM		0.00106						3.92
	qLP-A10-1	INTR0122	A10	19183852	RSTEP-LRT				2.5606						2.4915						1.2288
					MLM				0.006227						1.21
	qLP-A12-1	INTR0565	A12	28824807	RSTEP-LRT					3.4367						2.0997						1.6343
					MLM					0.00339						3.092
	qLP-A12-2	INTR0159	A12	96386164	RSTEP-LRT				3.1932						1.9108						1.4393
					MLM				0.002125						1.84
	qLP-A13-1	INTR0180	A13	5520402	RSTEP-LRT	2.59	3.16					10.79	10.25					1.1	1.54
					MLM				0.00094167						2.04
PH	qPH-A01-1	INTR0347	A01	96099405	RSTEP-LRT	2.98						2.94						5.03
					MLM	0.00122						2.25
	qPH-A05-1	INTR0048	A05	9385230	RSTEP-LRT				3.1145	4.5972					5.7848	6.3108					-3.2643	-3.1939
					MLM					0.00017235						4.64
	qPH-A06-1	INTR0481	A06	68109426	RSTEP-LRT					3.4686						4.7195						2.7109
					MLM					0.00653						1.6347
	qPH-A07-1	INTR0176	A07	1600730	RSTEP-LRT		3.53	2.7328	2.9342	2.9895			5.32	3.2327	1.4976	2.8137			-2.95	-1.8706	-1.857	-1.4498
					MLM	0.00818	0.00544	0.01	0.002041	0.00012835		2.42	2.78	2.12	1.847	4.818
	qPH-A08-1	INTR0505	A08	33042940	RSTEP-LRT	3.39						3.67						5.63
					MLM	0.00199						3.44
	qPH-A08-2	INTR0513	A08	69007003	RSTEP-LRT	3.09						13.09						-4.38
					MLM	0.00597						2.71
	qPH-A09-1	INTR0369	A09	807015	RSTEP-LRT	2.8						12.67						4.79
					MLM	0.000101						2.37
FBN	qFBN-A02-1	INTR0414	A02	7611752	RSTEP-LRT		3.08						4.7						0.94
					MLM		0.00178						3.57
	qFBN-A02-2	INTR0352	A02	38293650	RSTEP-LRT			3.2127						3.3186						-1.2855
					MLM			0.00396						2.97
	qFBN-A06-1	INTR0475	A06	19701982	RSTEP-LRT		3.23						4.93						0.51
					MLM		0.00389						3.04
	qFBN-A07-1	INTR0075	A07	5276658	RSTEP-LRT					2.7275						4.2042						0.4147
					MLM					0.01						2.349
	qFBN-A08-1	INTR0099	A08	120815844	RSTEP-LRT	3.64						5.48						0.73
					MLM	0.00148						2.11
	qFBN-A11-1	INTR0138	A11	12519542	RSTEP-LRT					3.4379						3.5298						0.2459
					MLM					0.001485						2.12
	qFBN-A12-1	INTR0161	A12	101237186	RSTEP-LRT				2.6387						2.614						-0.2854
					MLM				0.001187						2.283
	qFBN-A13-1	INTR0585	A13	42862280	RSTEP-LRT	3.52						5.29						2.26
					MLM	0.000279						4.75
BN	qBN-A08-1	INTR0509	A08	52555228	RSTEP-LRT		2.52						8.46						2.81
					MLM		0.00141						2.15
	qBN-A08-2	INTR0094	A08	108010851	RSTEP-LRT	3.09						8.56						-2.51
					MLM	0.00249						3.28
	qBN-A08-3	INTR0099	A08	120815844	RSTEP-LRT	5.85						8.83						2.89
					MLM	0.00115						3.79
	qBN-A10-1	INTR0115	A10	482769	RSTEP-LRT				2.5206						2.32						1.9323
					MLM				0.00808						2.526
	qBN-A10-2	INTR0545	A10	106078042	RSTEP-LRT					2.7853						4.416						0.2799
					MLM					0.00197						3.448
	qBN-A12-1	INTR0160	A12	99112403	RSTEP-LRT	3.26						3.19						-1.58
					MLM	0.00732						2.57
	qBN-A12-2	INTR0179	A12	103741470	RSTEP-LRT				2.9774						3.0055						-2.718
					MLM				0.00974						2.404
	qBN-A13-1	INTR0163	A13	68487633	RSTEP-LRT					2.8995						2.3788						1.3789
					MLM					0.001356						2.18
FL	qFL-A03-1	INTR0023	A03	1506245	RSTEP-LRT			2.7853	2.894					3.9113	2.7249					1.1433	1.1145
					MLM	0.0012		0.00031462	0.00325			2.23		4.233	2.842
	qFL-A03-2	INTR0029	A03	109895295	RSTEP-LRT				2.6244	4.0056					2.3407	5.424					0.4335	0.9515
					MLM				0.00411	5.1381e-05					2.704	5.221
	qFL-A06-1	INTR0361	A06	40387646	RSTEP-LRT			5.2674						7.5345						-0.6845
					MLM			0.00089662						3.923
	qFL-A07-1	INTR0073	A07	548708	RSTEP-LRT	4.8119						5.3341						-0.7671
					MLM			0.002922	0.01					1.573	1.939
	qFL-A07-2	INTR0080	A07	18837464	RSTEP-LRT	3.1625						3.4563						-0.7593
					MLM	0.0047						2.83
	qFL-A08-1	INTR0093	A08	104079886	RSTEP-LRT				2.6137	3.2776					3.6377	4.4094					-0.6522	-1.0004
					MLM				0.002342	0.00105					1.696	2.122
	qFL-A11-1	INTR0557	A11	80966888	RSTEP-LRT	4.1793						4.6092						-1.2859
					MLM	0.00466						2.84
FS	qFS-A03-1	INTR0440	A03	82588252	RSTEP-LRT					3.1776						3.4573						4.1505
					MLM					0.00204						3.756
	qFS-A05-1	INTR0046	A05	6279210	RSTEP-LRT	2.9663				2.8224		1.3478				2.9013		-0.7702				-0.9015
					MLM	0.0089	0.00622			0.00446		2.16	2.19			2.765
	qFS-A05-2	INTR0048	A05	9385230	RSTEP-LRT		5.2036			2.8193			7.1082			2.8987			-1.1511			-0.8091
					MLM		0.0049	0.001661					2.74	1.79
	qFS-A06-1	INTR0361	A06	40387646	RSTEP-LRT			6.4316						8.4607						-0.9925
					MLM	0.01		0.002				2.26		2.96
	qFS-A06-2	INTR0172	A06	94091289	RSTEP-LRT		6.9987		5.7522				9.7085		8.1817				-1.0994		-0.905
					MLM				0.00367						1.392
	qFS-A08-1	INTR0086	A08	2456855	RSTEP-LRT			3.2032						1.5846						0.6864
					MLM			0.002245						1.628
	qFS-A08-2	INTR0093	A08	104079886	RSTEP-LRT				2.5443	2.9283					3.5252	3.068					-0.9676	-1.1081
					MLM				0.0081	0.002686					2.433	1.561
MIC	qMIC-A02-1	INTR0414	A02	7611752	RSTEP-LRT			4.3503						5.1334						0.4107
					MLM			0.00242		0.00331				3.069		2.781
	qMIC-A04-1	INTR0035	A04	11376444	RSTEP-LRT				2.635	2.7163					3.2759	2.3294					-0.7226	-0.5914
					MLM				0.00116	0.00862					3.458	2.231
	qMIC-A07-1	INTR0495	A07	54062049	RSTEP-LRT	3.0687						4.4689						-0.4544
					MLM	0.00773	0.00148					2.48	2.99
	qMIC-A08-1	INTR0509	A08	52555228	RSTEP-LRT					2.9078						3.3426						0.231
					MLM					0.00627						2.414
	qMIC-A08-2	INTR0101	A08	122968622	RSTEP-LRT	3.8269	3.1723	2.5974	2.9543			5.6099	2.7013	2.824	3.6797			0.1953	0.1682	0.0629	0.1455
					MLM				0.01	0.0024016					2.349	4.51
	qMIC-A11-1	INTR0140	A11	16297543	RSTEP-LRT		3.4252	4.9467					2.0525	5.8659					-0.2014	-0.2581
					MLM		0.00392	1.2663e-05					3.03	6.247
	qMIC-A12-1	INTR0570	A12	53282484	RSTEP-LRT	3.1141	2.5866	5.1094	7.1764			1.7224	2.1698	6.4768	8.5477			0.1103	0.185	0.1607	0.1982
					MLM				0.00385	0.00362					2.8225	2.9262
	qMIC-A12-2	INTR0160	A12	99112403	RSTEP-LRT				3.5558	2.6332					4.4499	3.0198					-0.1731	-0.1531
					MLM	0.0088	0.00124	0.001457	8.4697e-05	0.00046277		2.4	2.25	2.002	5.02	3.927
FU	qFU-A02-1	INTR0414	A02	7611752	RSTEP-LRT	5.661						7.6155						-1.4475
					MLM	0.000445				0.00331		4.33				2.921
	qFU-A03-1	INTR0031	A03	111121072	RSTEP-LRT		3.3878						3.2615						-0.4448
					MLM		0.00697						2.64
	qFU-A04-1	INTR0033	A04	387747	RSTEP-LRT					2.5412						2.2798						1.4861
					MLM				0.008358	0.00808					1.014	2.382
	qFU-A06-1	INTR0361	A06	40387646	RSTEP-LRT	4.7542						6.3208						-0.7328
					MLM	0.00928						2.35
	qFU-A06-2	INTR0488	A06	107284153	RSTEP-LRT			4.6871		3.3786				7.3186		5.3312				-0.4069		-0.4264
					MLM			0.00243		0.00333				2.985		2.917
	qFU-A11-1	INTR0558	A11	86869805	RSTEP-LRT	2.6063						3.4777						-1.2475
					MLM	0.00347						2.98
FE	qFE-A02-1	INTR0414	A02	7611752	RSTEP-LRT	3.7841		4.7983	3.0868			5.503		6.9279	1.7673			-0.1118		-0.0996	-0.1505
					MLM	0.00112		0.00018124				2.29		4.749
	qFE-A06-1	INTR0063	A06	14645249	RSTEP-LRT	2.5724						3.7411						-0.1625
					MLM	0.00882						2.44
	qFE-A11-1	INTR0141	A11	16836531	RSTEP-LRT				3.2306						3.4971						0.1379
					MLM				0.00801						2.529
	qFE-A11-2	INTR0549	A11	40272657	RSTEP-LRT			2.692		34.3301				2.4118		24.7754				0.35		2.0853
					MLM					0.00851						3.846
	qFE-A11-3	INTR0149	A11	111796423	RSTEP-LRT		3.0612	2.5134		3.2732			3.8948	3.5214		1.2091			-0.1363	-0.1286		-0.2275
					MLM		0.00116						2.29
	qFE-A11-4	INTR0560	A11	116490800	RSTEP-LRT					3.6727						2.0411						-0.5186
					MLM					0.00011857						3.895

## Sheet: Table S9
Supplementary Table S8 The GO annotation of candidate genes from G.arboreum in the QTL clusters.
Gene_ID	GO_ID	GO_description
Ga03G0510	GO:0008295	Biological Process:spermidine biosynthetic process
Ga03G0510	GO:0006597	Biological Process:spermine biosynthetic process
Ga03G0510	GO:0004014	Molecular Function:adenosylmethionine decarboxylase activity
Ga03G0510	GO:0004014	Molecular Function:adenosylmethionine decarboxylase activity
Ga03G0511	GO:0003824	Molecular Function:catalytic activity
Ga03G0511	GO:0043169	Molecular Function:cation binding
Ga03G0515	GO:0016021	Cellular Component:integral component of membrane
Ga03G0515	GO:0022857	Molecular Function:transmembrane transporter activity
Ga03G0516	GO:0055085	Biological Process:transmembrane transport
Ga03G0516	GO:0016021	Cellular Component:integral component of membrane
Ga03G0516	GO:0016020	Cellular Component:membrane
Ga03G0516	GO:0022857	Molecular Function:transmembrane transporter activity
Ga03G0516	GO:0005215	Molecular Function:transporter activity
Ga03G0517	GO:0005634	Cellular Component:nucleus
Ga03G0517	GO:0003677	Molecular Function:DNA binding
Ga03G0522	GO:0006468	Biological Process:protein phosphorylation
Ga03G0522	GO:0005524	Molecular Function:ATP binding
Ga03G0522	GO:0005524	Molecular Function:ATP binding
Ga03G0522	GO:0004672	Molecular Function:protein kinase activity
Ga03G0523	GO:0055085	Biological Process:transmembrane transport
Ga03G0523	GO:0006812	Biological Process:cation transport
Ga03G0523	GO:0055075	Biological Process:potassium ion homeostasis
Ga03G0523	GO:0006885	Biological Process:regulation of pH
Ga03G0523	GO:0009651	Biological Process:response to salt stress
Ga03G0523	GO:0006814	Biological Process:sodium ion transport
Ga03G0523	GO:0016021	Cellular Component:integral component of membrane
Ga03G0523	GO:0016021	Cellular Component:integral component of membrane
Ga03G0523	GO:0005886	Cellular Component:plasma membrane
Ga03G0523	GO:0005774	Cellular Component:vacuolar membrane
Ga03G0523	GO:0015385	Molecular Function:sodium:proton antiporter activity
Ga03G0523	GO:0015299	Molecular Function:solute:proton antiporter activity
Ga03G0525	GO:0005515	Molecular Function:protein binding
Ga03G0526	GO:0000272	Biological Process:polysaccharide catabolic process
Ga03G0526	GO:0016161	Molecular Function:beta-amylase activity
Ga03G0529	GO:0016567	Biological Process:protein ubiquitination
Ga03G0529	GO:0008270	Molecular Function:zinc ion binding
Ga03G0529	GO:0008270	Molecular Function:zinc ion binding
Ga03G0530	GO:0006629	Biological Process:lipid metabolic process
Ga03G0533	GO:0005515	Molecular Function:protein binding
Ga03G0535	GO:0003676	Molecular Function:nucleic acid binding
Ga03G0535	GO:0003676	Molecular Function:nucleic acid binding
Ga03G0535	GO:0004523	Molecular Function:RNA-DNA hybrid ribonuclease activity
Ga03G0536	GO:0043044	Biological Process:ATP-dependent chromatin remodeling
Ga03G0536	GO:0006338	Biological Process:chromatin remodeling
Ga03G0536	GO:0005634	Cellular Component:nucleus
Ga03G0536	GO:0016589	Cellular Component:NURF complex
Ga03G0536	GO:0005524	Molecular Function:ATP binding
Ga03G0536	GO:0005524	Molecular Function:ATP binding
Ga03G0536	GO:0016887	Molecular Function:ATPase activity
Ga03G0536	GO:0003677	Molecular Function:DNA binding
Ga03G0536	GO:0016818	Molecular Function:hydrolase activity, acting on acid anhydrides, in phosphorus-containing anhydrides
Ga03G0536	GO:0003676	Molecular Function:nucleic acid binding
Ga03G0536	GO:0031491	Molecular Function:nucleosome binding
Ga03G0537	GO:0045454	Biological Process:cell redox homeostasis
Ga03G0537	GO:0009055	Molecular Function:electron transfer activity
Ga03G0537	GO:0015035	Molecular Function:protein disulfide oxidoreductase activity
Ga03G0538	GO:0045454	Biological Process:cell redox homeostasis
Ga03G0538	GO:0009055	Molecular Function:electron transfer activity
Ga03G0538	GO:0015035	Molecular Function:protein disulfide oxidoreductase activity
Ga03G0539	GO:0006355	Biological Process:regulation of transcription, DNA-templated
Ga03G0539	GO:0003677	Molecular Function:DNA binding
Ga03G0539	GO:0003700	Molecular Function:DNA-binding transcription factor activity
Ga03G0540	GO:0046872	Molecular Function:metal ion binding
Ga03G0542	GO:0006351	Biological Process:transcription, DNA-templated
Ga03G0542	GO:0017053	Cellular Component:transcriptional repressor complex
Ga03G0542	GO:0003677	Molecular Function:DNA binding
Ga03G0544	GO:0006355	Biological Process:regulation of transcription, DNA-templated
Ga03G0544	GO:0003690	Molecular Function:double-stranded DNA binding
Ga03G0548	GO:0008270	Molecular Function:zinc ion binding
Ga03G0549	GO:0006511	Biological Process:ubiquitin-dependent protein catabolic process
Ga03G0549	GO:0031625	Molecular Function:ubiquitin protein ligase binding
Ga03G0550	GO:0006355	Biological Process:regulation of transcription, DNA-templated
Ga03G0550	GO:0005634	Cellular Component:nucleus
Ga03G0550	GO:0046982	Molecular Function:protein heterodimerization activity
Ga03G0550	GO:0043565	Molecular Function:sequence-specific DNA binding
Ga03G0551	GO:0032981	Biological Process:mitochondrial respiratory chain complex I assembly
Ga03G0552	GO:0055085	Biological Process:transmembrane transport
Ga03G0552	GO:0022857	Molecular Function:transmembrane transporter activity
Ga03G0552	GO:0022857	Molecular Function:transmembrane transporter activity
Ga03G0553	GO:0009909	Biological Process:regulation of flower development
Ga03G0556	GO:0003714	Molecular Function:transcription corepressor activity
Ga03G0557	GO:0016021	Cellular Component:integral component of membrane
Ga03G0557	GO:0016757	Molecular Function:transferase activity, transferring glycosyl groups
Ga03G0559	GO:0005515	Molecular Function:protein binding
Ga03G0562	GO:0005515	Molecular Function:protein binding
Ga03G0564	GO:0016021	Cellular Component:integral component of membrane
Ga03G0565	GO:0007017	Biological Process:microtubule-based process
Ga03G0565	GO:0007017	Biological Process:microtubule-based process
Ga03G0565	GO:0030286	Cellular Component:dynein complex
Ga03G0565	GO:0005875	Cellular Component:microtubule associated complex
Ga03G0567	GO:0055085	Biological Process:transmembrane transport
Ga03G0567	GO:0006855	Biological Process:drug transmembrane transport
Ga03G0567	GO:0016020	Cellular Component:membrane
Ga03G0567	GO:0015297	Molecular Function:antiporter activity
Ga03G0567	GO:0015238	Molecular Function:drug transmembrane transporter activity
Ga03G0568	GO:0015696	Biological Process:ammonium transport
Ga03G0568	GO:0072488	Biological Process:ammonium transmembrane transport
Ga03G0568	GO:0016020	Cellular Component:membrane
Ga03G0568	GO:0016020	Cellular Component:membrane
Ga03G0568	GO:0008519	Molecular Function:ammonium transmembrane transporter activity
Ga03G0569	GO:0016021	Cellular Component:integral component of membrane
Ga03G0570	GO:0005515	Molecular Function:protein binding
Ga03G0571	GO:0003677	Molecular Function:DNA binding
Ga03G0572	GO:0006468	Biological Process:protein phosphorylation
Ga03G0572	GO:0005524	Molecular Function:ATP binding
Ga03G0572	GO:0005524	Molecular Function:ATP binding
Ga03G0572	GO:0005515	Molecular Function:protein binding
Ga03G0572	GO:0004672	Molecular Function:protein kinase activity
Ga03G0573	GO:0055114	Biological Process:oxidation-reduction process
Ga03G0573	GO:0016491	Molecular Function:oxidoreductase activity
Ga03G0574	GO:0016787	Molecular Function:hydrolase activity
Ga03G0575	GO:0043044	Biological Process:ATP-dependent chromatin remodeling
Ga03G0575	GO:0016589	Cellular Component:NURF complex
Ga03G0575	GO:0016887	Molecular Function:ATPase activity
Ga03G0576	GO:0030001	Biological Process:metal ion transport
Ga03G0576	GO:0046872	Molecular Function:metal ion binding
Ga03G0577	GO:0005737	Cellular Component:cytoplasm
Ga03G0577	GO:0005852	Cellular Component:eukaryotic translation initiation factor 3 complex
Ga03G0577	GO:0003743	Molecular Function:translation initiation factor activity
Ga03G0578	GO:0006952	Biological Process:defense response
Ga03G0579	GO:0006952	Biological Process:defense response
Ga03G0580	GO:0006952	Biological Process:defense response
Ga03G0581	GO:0006952	Biological Process:defense response
Ga03G0582	GO:0006952	Biological Process:defense response
Ga03G0584	GO:0006952	Biological Process:defense response
Ga03G0586	GO:0006952	Biological Process:defense response
Ga03G0587	GO:0006952	Biological Process:defense response
Ga03G0588	GO:0006952	Biological Process:defense response
Ga03G0589	GO:0006952	Biological Process:defense response
Ga03G0590	GO:0006952	Biological Process:defense response
Ga03G0591	GO:0006952	Biological Process:defense response
Ga03G0592	GO:0006952	Biological Process:defense response
Ga03G0596	GO:0016049	Biological Process:cell growth
Ga03G0596	GO:0010215	Biological Process:cellulose microfibril organization
Ga03G0596	GO:0031225	Cellular Component:anchored component of membrane
Ga03G0597	GO:0006355	Biological Process:regulation of transcription, DNA-templated
Ga03G0597	GO:0003700	Molecular Function:DNA-binding transcription factor activity
Ga03G0597	GO:0043565	Molecular Function:sequence-specific DNA binding
Ga03G0597	GO:0008270	Molecular Function:zinc ion binding
Ga03G0597	GO:0008270	Molecular Function:zinc ion binding
Ga03G0598	GO:0006606	Biological Process:protein import into nucleus
Ga03G0598	GO:0005737	Cellular Component:cytoplasm
Ga03G0598	GO:0005634	Cellular Component:nucleus
Ga03G0598	GO:0061608	Molecular Function:nuclear import signal receptor activity
Ga03G0598	GO:0005515	Molecular Function:protein binding
Ga03G0598	GO:0008565	Molecular Function:protein transporter activity
Ga03G0599	GO:0003824	Molecular Function:catalytic activity
Ga03G0600	GO:0004857	Molecular Function:enzyme inhibitor activity
Ga03G0601	GO:0005634	Cellular Component:nucleus
Ga03G0601	GO:0003677	Molecular Function:DNA binding
Ga03G0602	GO:0055114	Biological Process:oxidation-reduction process
Ga03G0602	GO:0016491	Molecular Function:oxidoreductase activity
Ga03G0602	GO:0016620	Molecular Function:oxidoreductase activity, acting on the aldehyde or oxo group of donors, NAD or NADP as acceptor
Ga03G0603	GO:0000413	Biological Process:protein peptidyl-prolyl isomerization
Ga03G0603	GO:0003755	Molecular Function:peptidyl-prolyl cis-trans isomerase activity
Ga03G0605	GO:0015770	Biological Process:sucrose transport
Ga03G0605	GO:0005887	Cellular Component:integral component of plasma membrane
Ga03G0605	GO:0008515	Molecular Function:sucrose transmembrane transporter activity
Ga03G0606	GO:0003676	Molecular Function:nucleic acid binding
Ga03G0606	GO:0003676	Molecular Function:nucleic acid binding
Ga03G0606	GO:0004523	Molecular Function:RNA-DNA hybrid ribonuclease activity
Ga03G0607	GO:0006468	Biological Process:protein phosphorylation
Ga03G0607	GO:0005524	Molecular Function:ATP binding
Ga03G0607	GO:0005524	Molecular Function:ATP binding
Ga03G0607	GO:0004672	Molecular Function:protein kinase activity
Ga03G0610	GO:0006468	Biological Process:protein phosphorylation
Ga03G0610	GO:0005524	Molecular Function:ATP binding
Ga03G0610	GO:0005515	Molecular Function:protein binding
Ga03G0610	GO:0004672	Molecular Function:protein kinase activity
Ga03G0611	GO:0006355	Biological Process:regulation of transcription, DNA-templated
Ga03G0611	GO:0006468	Biological Process:protein phosphorylation
Ga03G0611	GO:0005524	Molecular Function:ATP binding
Ga03G0611	GO:0004672	Molecular Function:protein kinase activity
Ga03G0613	GO:0006470	Biological Process:protein dephosphorylation
Ga03G0613	GO:0003824	Molecular Function:catalytic activity
Ga03G0613	GO:0043169	Molecular Function:cation binding
Ga03G0613	GO:0004722	Molecular Function:protein serine/threonine phosphatase activity
Ga03G0616	GO:0046983	Molecular Function:protein dimerization activity
Ga03G0617	GO:0006355	Biological Process:regulation of transcription, DNA-templated
Ga03G0617	GO:0003700	Molecular Function:DNA-binding transcription factor activity
Ga03G0617	GO:0043565	Molecular Function:sequence-specific DNA binding
Ga03G0618	GO:0055114	Biological Process:oxidation-reduction process
Ga03G0618	GO:0006979	Biological Process:response to oxidative stress
Ga03G0618	GO:0020037	Molecular Function:heme binding
Ga03G0618	GO:0004601	Molecular Function:peroxidase activity
Ga03G0619	GO:0006139	Biological Process:nucleobase-containing compound metabolic process
Ga03G0619	GO:0008408	Molecular Function:3'-5' exonuclease activity
Ga03G0619	GO:0003676	Molecular Function:nucleic acid binding
Ga03G0619	GO:0003676	Molecular Function:nucleic acid binding
Ga03G0620	GO:0031123	Biological Process:RNA 3'-end processing
Ga03G0620	GO:0043631	Biological Process:RNA polyadenylation
Ga03G0620	GO:0005634	Cellular Component:nucleus
Ga03G0620	GO:0016779	Molecular Function:nucleotidyltransferase activity
Ga03G0620	GO:0004652	Molecular Function:polynucleotide adenylyltransferase activity
Ga03G0620	GO:0003723	Molecular Function:RNA binding
Ga03G0621	GO:0005525	Molecular Function:GTP binding
Ga03G0621	GO:0003924	Molecular Function:GTPase activity
Ga03G0622	GO:0005783	Cellular Component:endoplasmic reticulum
Ga03G0622	GO:0072546	Cellular Component:ER membrane protein complex
Ga03G0622	GO:0016021	Cellular Component:integral component of membrane
Ga03G0624	GO:0003677	Molecular Function:DNA binding
Ga03G0627	GO:0003676	Molecular Function:nucleic acid binding
Ga03G0627	GO:0008270	Molecular Function:zinc ion binding
Ga03G0628	GO:0003676	Molecular Function:nucleic acid binding
Ga03G0630	GO:0055114	Biological Process:oxidation-reduction process
Ga03G0630	GO:0045454	Biological Process:cell redox homeostasis
Ga03G0630	GO:0004148	Molecular Function:dihydrolipoyl dehydrogenase activity
Ga03G0630	GO:0009055	Molecular Function:electron transfer activity
Ga03G0630	GO:0050660	Molecular Function:flavin adenine dinucleotide binding
Ga03G0630	GO:0016491	Molecular Function:oxidoreductase activity
Ga03G0630	GO:0016491	Molecular Function:oxidoreductase activity
Ga03G0630	GO:0016668	Molecular Function:oxidoreductase activity, acting on a sulfur group of donors, NAD(P) as acceptor
Ga03G0631	GO:0006470	Biological Process:protein dephosphorylation
Ga03G0631	GO:0003824	Molecular Function:catalytic activity
Ga03G0631	GO:0043169	Molecular Function:cation binding
Ga03G0631	GO:0004722	Molecular Function:protein serine/threonine phosphatase activity
Ga03G0632	GO:0006486	Biological Process:protein glycosylation
Ga03G0632	GO:0016020	Cellular Component:membrane
Ga03G0632	GO:0030246	Molecular Function:carbohydrate binding
Ga03G0632	GO:0008378	Molecular Function:galactosyltransferase activity
Ga03G0635	GO:0005975	Biological Process:carbohydrate metabolic process
Ga03G0635	GO:0004650	Molecular Function:polygalacturonase activity
Ga03G0637	GO:0003676	Molecular Function:nucleic acid binding
Ga03G0637	GO:0003676	Molecular Function:nucleic acid binding
Ga03G0637	GO:0004523	Molecular Function:RNA-DNA hybrid ribonuclease activity
Ga03G0639	GO:0006820	Biological Process:anion transport
Ga03G0639	GO:0016021	Cellular Component:integral component of membrane
Ga03G0639	GO:0016020	Cellular Component:membrane
Ga03G0639	GO:0005452	Molecular Function:inorganic anion exchanger activity
Ga03G0643	GO:0006306	Biological Process:DNA methylation
Ga03G0644	GO:0003723	Molecular Function:RNA binding
Ga03G0646	GO:0005524	Molecular Function:ATP binding
Ga03G0646	GO:0003676	Molecular Function:nucleic acid binding
Ga03G0646	GO:0005515	Molecular Function:protein binding
Ga03G0649	GO:0006886	Biological Process:intracellular protein transport
Ga03G0649	GO:0006886	Biological Process:intracellular protein transport
Ga03G0649	GO:0008536	Molecular Function:Ran GTPase binding
Ga03G0650	GO:0008168	Molecular Function:methyltransferase activity
Ga03G0651	GO:0005515	Molecular Function:protein binding
Ga03G0656	GO:0006556	Biological Process:S-adenosylmethionine biosynthetic process
Ga03G0656	GO:0005524	Molecular Function:ATP binding
Ga03G0656	GO:0004478	Molecular Function:methionine adenosyltransferase activity
Ga03G0657	GO:0005634	Cellular Component:nucleus
Ga03G0657	GO:0003677	Molecular Function:DNA binding
Ga03G0658	GO:0006468	Biological Process:protein phosphorylation
Ga03G0658	GO:0005524	Molecular Function:ATP binding
Ga03G0658	GO:0005524	Molecular Function:ATP binding
Ga03G0658	GO:0004672	Molecular Function:protein kinase activity
Ga03G0659	GO:0006468	Biological Process:protein phosphorylation
Ga03G0659	GO:0005524	Molecular Function:ATP binding
Ga03G0659	GO:0005524	Molecular Function:ATP binding
Ga03G0659	GO:0004672	Molecular Function:protein kinase activity
Ga03G0660	GO:0006383	Biological Process:transcription by RNA polymerase III
Ga03G0660	GO:0005666	Cellular Component:RNA polymerase III complex
Ga03G0663	GO:0003676	Molecular Function:nucleic acid binding
Ga03G0663	GO:0008270	Molecular Function:zinc ion binding
Ga03G0664	GO:0050832	Biological Process:defense response to fungus
Ga03G0664	GO:0005576	Cellular Component:extracellular region
Ga03G0665	GO:0050832	Biological Process:defense response to fungus
Ga03G0665	GO:0005576	Cellular Component:extracellular region
Ga03G0666	GO:0050832	Biological Process:defense response to fungus
Ga03G0666	GO:0005576	Cellular Component:extracellular region
Ga03G0667	GO:0050832	Biological Process:defense response to fungus
Ga03G0667	GO:0005576	Cellular Component:extracellular region
Ga03G0668	GO:0050832	Biological Process:defense response to fungus
Ga03G0668	GO:0005576	Cellular Component:extracellular region
Ga03G0669	GO:0050832	Biological Process:defense response to fungus
Ga03G0669	GO:0005576	Cellular Component:extracellular region
Ga03G0671	GO:0006412	Biological Process:translation
Ga03G0671	GO:0005622	Cellular Component:intracellular
Ga03G0671	GO:0005840	Cellular Component:ribosome
Ga03G0671	GO:0003735	Molecular Function:structural constituent of ribosome
Ga03G0673	GO:0005515	Molecular Function:protein binding
Ga03G0673	GO:0008270	Molecular Function:zinc ion binding
Ga03G0675	GO:0001522	Biological Process:pseudouridine synthesis
Ga03G0675	GO:0009451	Biological Process:RNA modification
Ga03G0675	GO:0009982	Molecular Function:pseudouridine synthase activity
Ga03G0675	GO:0003723	Molecular Function:RNA binding
Ga03G0676	GO:0007166	Biological Process:cell surface receptor signaling pathway
Ga03G0676	GO:0016021	Cellular Component:integral component of membrane
Ga03G0676	GO:0004888	Molecular Function:transmembrane signaling receptor activity
Ga03G0680	GO:0016758	Molecular Function:transferase activity, transferring hexosyl groups
Ga03G0682	GO:0016758	Molecular Function:transferase activity, transferring hexosyl groups
Ga03G0683	GO:0006508	Biological Process:proteolysis
Ga03G0683	GO:0006629	Biological Process:lipid metabolic process
Ga03G0683	GO:0004190	Molecular Function:aspartic-type endopeptidase activity
Ga03G0684	GO:0006508	Biological Process:proteolysis
Ga03G0684	GO:0006629	Biological Process:lipid metabolic process
Ga03G0684	GO:0004190	Molecular Function:aspartic-type endopeptidase activity
Ga03G0690	GO:0055114	Biological Process:oxidation-reduction process
Ga03G0690	GO:0046872	Molecular Function:metal ion binding
Ga03G0690	GO:0016491	Molecular Function:oxidoreductase activity
Ga03G0692	GO:0006468	Biological Process:protein phosphorylation
Ga03G0692	GO:0005524	Molecular Function:ATP binding
Ga03G0692	GO:0005524	Molecular Function:ATP binding
Ga03G0692	GO:0005509	Molecular Function:calcium ion binding
Ga03G0692	GO:0004672	Molecular Function:protein kinase activity
Ga03G0695	GO:0006355	Biological Process:regulation of transcription, DNA-templated
Ga03G0695	GO:0003690	Molecular Function:double-stranded DNA binding
Ga03G0696	GO:0006672	Biological Process:ceramide metabolic process
Ga03G0696	GO:0016021	Cellular Component:integral component of membrane
Ga03G0696	GO:0016811	Molecular Function:hydrolase activity, acting on carbon-nitrogen (but not peptide) bonds, in linear amides
Ga03G0697	GO:0006952	Biological Process:defense response
Ga03G0697	GO:0016021	Cellular Component:integral component of membrane
Ga03G0699	GO:0003676	Molecular Function:nucleic acid binding
Ga03G0705	GO:0003676	Molecular Function:nucleic acid binding
Ga03G0705	GO:0003676	Molecular Function:nucleic acid binding
Ga03G0705	GO:0004523	Molecular Function:RNA-DNA hybrid ribonuclease activity
Ga03G0708	GO:0003676	Molecular Function:nucleic acid binding
Ga03G0708	GO:0003676	Molecular Function:nucleic acid binding
Ga03G0708	GO:0004523	Molecular Function:RNA-DNA hybrid ribonuclease activity
Ga03G0710	GO:0015770	Biological Process:sucrose transport
Ga03G0710	GO:0005887	Cellular Component:integral component of plasma membrane
Ga03G0710	GO:0008515	Molecular Function:sucrose transmembrane transporter activity
Ga03G0711	GO:0006357	Biological Process:regulation of transcription by RNA polymerase II
Ga03G0711	GO:0016592	Cellular Component:mediator complex
Ga03G0711	GO:0003712	Molecular Function:transcription coregulator activity
Ga03G0715	GO:0006468	Biological Process:protein phosphorylation
Ga03G0715	GO:0048544	Biological Process:recognition of pollen
Ga03G0715	GO:0005524	Molecular Function:ATP binding
Ga03G0715	GO:0005524	Molecular Function:ATP binding
Ga03G0715	GO:0004672	Molecular Function:protein kinase activity
Ga03G0715	GO:0004674	Molecular Function:protein serine/threonine kinase activity
Ga03G0716	GO:0006468	Biological Process:protein phosphorylation
Ga03G0716	GO:0005524	Molecular Function:ATP binding
Ga03G0716	GO:0005524	Molecular Function:ATP binding
Ga03G0716	GO:0004672	Molecular Function:protein kinase activity
Ga03G0716	GO:0004674	Molecular Function:protein serine/threonine kinase activity
Ga03G0717	GO:0006486	Biological Process:protein glycosylation
Ga03G0717	GO:0016757	Molecular Function:transferase activity, transferring glycosyl groups
Ga03G0719	GO:0010374	Biological Process:stomatal complex development
Ga03G0720	GO:0006355	Biological Process:regulation of transcription, DNA-templated
Ga03G0720	GO:0003677	Molecular Function:DNA binding
Ga03G0721	GO:0001522	Biological Process:pseudouridine synthesis
Ga03G0721	GO:0009451	Biological Process:RNA modification
Ga03G0721	GO:0009982	Molecular Function:pseudouridine synthase activity
Ga03G0721	GO:0003723	Molecular Function:RNA binding
Ga03G0722	GO:0045892	Biological Process:negative regulation of transcription, DNA-templated
Ga03G0723	GO:0005525	Molecular Function:GTP binding
Ga03G0723	GO:0003924	Molecular Function:GTPase activity
Ga03G0724	GO:0055114	Biological Process:oxidation-reduction process
Ga03G0724	GO:0046274	Biological Process:lignin catabolic process
Ga03G0724	GO:0048046	Cellular Component:apoplast
Ga03G0724	GO:0005507	Molecular Function:copper ion binding
Ga03G0724	GO:0005507	Molecular Function:copper ion binding
Ga03G0724	GO:0052716	Molecular Function:hydroquinone:oxygen oxidoreductase activity
Ga03G0724	GO:0016491	Molecular Function:oxidoreductase activity
Ga03G0726	GO:0003676	Molecular Function:nucleic acid binding
Ga03G0730	GO:2000028	Biological Process:regulation of photoperiodism, flowering
Ga03G0731	GO:0003676	Molecular Function:nucleic acid binding
Ga03G0731	GO:0008270	Molecular Function:zinc ion binding
Ga03G0734	GO:0006412	Biological Process:translation
Ga03G0734	GO:0005622	Cellular Component:intracellular
Ga03G0734	GO:0005840	Cellular Component:ribosome
Ga03G0734	GO:0003676	Molecular Function:nucleic acid binding
Ga03G0734	GO:0003723	Molecular Function:RNA binding
Ga03G0734	GO:0003735	Molecular Function:structural constituent of ribosome
Ga03G0736	GO:0005509	Molecular Function:calcium ion binding
Ga03G0737	GO:0006468	Biological Process:protein phosphorylation
Ga03G0737	GO:0005524	Molecular Function:ATP binding
Ga03G0737	GO:0004672	Molecular Function:protein kinase activity
Ga03G0738	GO:0009642	Biological Process:response to light intensity
Ga03G0740	GO:0055114	Biological Process:oxidation-reduction process
Ga03G0740	GO:0006979	Biological Process:response to oxidative stress
Ga03G0740	GO:0020037	Molecular Function:heme binding
Ga03G0740	GO:0004601	Molecular Function:peroxidase activity
Ga03G0743	GO:0006355	Biological Process:regulation of transcription, DNA-templated
Ga03G0743	GO:0003677	Molecular Function:DNA binding
Ga03G0743	GO:0003700	Molecular Function:DNA-binding transcription factor activity
Ga03G0744	GO:0003676	Molecular Function:nucleic acid binding
Ga03G0745	GO:0005515	Molecular Function:protein binding
Ga03G0746	GO:0005525	Molecular Function:GTP binding
Ga03G0747	GO:0005515	Molecular Function:protein binding
Ga03G0748	GO:0006412	Biological Process:translation
Ga03G0748	GO:0005622	Cellular Component:intracellular
Ga03G0748	GO:0005840	Cellular Component:ribosome
Ga03G0748	GO:0003735	Molecular Function:structural constituent of ribosome
Ga03G0751	GO:0003676	Molecular Function:nucleic acid binding
Ga03G0753	GO:0006893	Biological Process:Golgi to plasma membrane transport
Ga03G0753	GO:0000145	Cellular Component:exocyst
Ga03G0756	GO:0006355	Biological Process:regulation of transcription, DNA-templated
Ga03G0756	GO:0003700	Molecular Function:DNA-binding transcription factor activity
Ga03G0757	GO:0055114	Biological Process:oxidation-reduction process
Ga03G0757	GO:0008654	Biological Process:phospholipid biosynthetic process
Ga03G0757	GO:0016020	Cellular Component:membrane
Ga03G0757	GO:0020037	Molecular Function:heme binding
Ga03G0757	GO:0005506	Molecular Function:iron ion binding
Ga03G0757	GO:0016705	Molecular Function:oxidoreductase activity, acting on paired donors, with incorporation or reduction of molecular oxygen
Ga03G0757	GO:0016780	Molecular Function:phosphotransferase activity, for other substituted phosphate groups
Ga03G0758	GO:0006468	Biological Process:protein phosphorylation
Ga03G0758	GO:0005524	Molecular Function:ATP binding
Ga03G0758	GO:0004672	Molecular Function:protein kinase activity
Ga03G0759	GO:0005524	Molecular Function:ATP binding
Ga03G0759	GO:0003676	Molecular Function:nucleic acid binding
Ga03G0762	GO:0006468	Biological Process:protein phosphorylation
Ga03G0762	GO:0048544	Biological Process:recognition of pollen
Ga03G0762	GO:0005524	Molecular Function:ATP binding
Ga03G0762	GO:0005524	Molecular Function:ATP binding
Ga03G0762	GO:0004672	Molecular Function:protein kinase activity
Ga03G0762	GO:0004674	Molecular Function:protein serine/threonine kinase activity
Ga03G0763	GO:0005975	Biological Process:carbohydrate metabolic process
Ga03G0763	GO:0042132	Molecular Function:fructose 1,6-bisphosphate 1-phosphatase activity
Ga03G0763	GO:0016791	Molecular Function:phosphatase activity
Ga03G0763	GO:0042578	Molecular Function:phosphoric ester hydrolase activity
Ga03G0764	GO:0003676	Molecular Function:nucleic acid binding
Ga03G0764	GO:0008270	Molecular Function:zinc ion binding
Ga03G0765	GO:0046872	Molecular Function:metal ion binding
Ga03G0766	GO:0016567	Biological Process:protein ubiquitination
Ga03G0766	GO:0004842	Molecular Function:ubiquitin-protein transferase activity
Ga03G0767	GO:0006468	Biological Process:protein phosphorylation
Ga03G0767	GO:0005524	Molecular Function:ATP binding
Ga03G0767	GO:0005524	Molecular Function:ATP binding
Ga03G0767	GO:0030246	Molecular Function:carbohydrate binding
Ga03G0767	GO:0004672	Molecular Function:protein kinase activity
Ga03G0770	GO:0006355	Biological Process:regulation of transcription, DNA-templated
Ga03G0770	GO:0003677	Molecular Function:DNA binding
Ga03G0772	GO:0003676	Molecular Function:nucleic acid binding
Ga03G0772	GO:0003676	Molecular Function:nucleic acid binding
Ga03G0772	GO:0004523	Molecular Function:RNA-DNA hybrid ribonuclease activity
Ga03G0773	GO:0006468	Biological Process:protein phosphorylation
Ga03G0773	GO:0005524	Molecular Function:ATP binding
Ga03G0773	GO:0005524	Molecular Function:ATP binding
Ga03G0773	GO:0005515	Molecular Function:protein binding
Ga03G0773	GO:0004672	Molecular Function:protein kinase activity
Ga03G0776	GO:0005515	Molecular Function:protein binding
Ga03G0778	GO:0055114	Biological Process:oxidation-reduction process
Ga03G0778	GO:0016491	Molecular Function:oxidoreductase activity
Ga03G0778	GO:0008270	Molecular Function:zinc ion binding
Ga03G0780	GO:0055114	Biological Process:oxidation-reduction process
Ga03G0780	GO:0016491	Molecular Function:oxidoreductase activity
Ga03G0780	GO:0008270	Molecular Function:zinc ion binding
Ga03G0781	GO:0055114	Biological Process:oxidation-reduction process
Ga03G0782	GO:0055114	Biological Process:oxidation-reduction process
Ga03G0782	GO:0016491	Molecular Function:oxidoreductase activity
Ga03G0782	GO:0008270	Molecular Function:zinc ion binding
Ga03G0783	GO:0055085	Biological Process:transmembrane transport
Ga03G0783	GO:0016021	Cellular Component:integral component of membrane
Ga05G0732	GO:0005758	Cellular Component:mitochondrial intermembrane space
Ga05G0733	GO:0019867	Cellular Component:outer membrane
Ga05G0734	GO:0030001	Biological Process:metal ion transport
Ga05G0734	GO:0006812	Biological Process:cation transport
Ga05G0734	GO:0016021	Cellular Component:integral component of membrane
Ga05G0734	GO:0016021	Cellular Component:integral component of membrane
Ga05G0734	GO:0019829	Molecular Function:cation-transporting ATPase activity
Ga05G0734	GO:0005507	Molecular Function:copper ion binding
Ga05G0734	GO:0046872	Molecular Function:metal ion binding
Ga05G0734	GO:0000166	Molecular Function:nucleotide binding
Ga05G0735	GO:0055085	Biological Process:transmembrane transport
Ga05G0735	GO:0005743	Cellular Component:mitochondrial inner membrane
Ga05G0735	GO:0022857	Molecular Function:transmembrane transporter activity
Ga05G0735	GO:0022857	Molecular Function:transmembrane transporter activity
Ga05G0738	GO:0005515	Molecular Function:protein binding
Ga05G0738	GO:0008270	Molecular Function:zinc ion binding
Ga05G0739	GO:0055114	Biological Process:oxidation-reduction process
Ga05G0739	GO:0006081	Biological Process:cellular aldehyde metabolic process
Ga05G0739	GO:0016491	Molecular Function:oxidoreductase activity
Ga05G0739	GO:0016620	Molecular Function:oxidoreductase activity, acting on the aldehyde or oxo group of donors, NAD or NADP as acceptor
Ga05G0740	GO:0008033	Biological Process:tRNA processing
Ga05G0740	GO:0016783	Molecular Function:sulfurtransferase activity
Ga05G0740	GO:0016740	Molecular Function:transferase activity
Ga05G0741	GO:0006357	Biological Process:regulation of transcription by RNA polymerase II
Ga05G0741	GO:0003677	Molecular Function:DNA binding
Ga05G0741	GO:0046983	Molecular Function:protein dimerization activity
Ga05G0744	GO:0032875	Biological Process:regulation of DNA endoreduplication
Ga05G0746	GO:0003824	Molecular Function:catalytic activity
Ga05G0746	GO:0050662	Molecular Function:coenzyme binding
Ga05G0747	GO:0019674	Biological Process:NAD metabolic process
Ga05G0747	GO:0006741	Biological Process:NADP biosynthetic process
Ga05G0747	GO:0003951	Molecular Function:NAD+ kinase activity
Ga05G0748	GO:0016020	Cellular Component:membrane
Ga05G0748	GO:0005524	Molecular Function:ATP binding
Ga05G0748	GO:0016887	Molecular Function:ATPase activity
Ga05G0749	GO:0008168	Molecular Function:methyltransferase activity
Ga05G0749	GO:0008171	Molecular Function:O-methyltransferase activity
Ga05G0749	GO:0046983	Molecular Function:protein dimerization activity
Ga05G0751	GO:0005975	Biological Process:carbohydrate metabolic process
Ga05G0751	GO:0004553	Molecular Function:hydrolase activity, hydrolyzing O-glycosyl compounds
Ga05G0752	GO:0005515	Molecular Function:protein binding
Ga05G0754	GO:0005515	Molecular Function:protein binding
Ga05G0757	GO:0003824	Molecular Function:catalytic activity
Ga05G0758	GO:0005515	Molecular Function:protein binding
Ga05G0760	GO:0003680	Molecular Function:AT DNA binding
Ga05G0764	GO:0016021	Cellular Component:integral component of membrane
Ga05G0764	GO:0004190	Molecular Function:aspartic-type endopeptidase activity
Ga05G0767	GO:0005515	Molecular Function:protein binding
Ga05G0769	GO:0003676	Molecular Function:nucleic acid binding
Ga05G0770	GO:0006414	Biological Process:translational elongation
Ga05G0770	GO:0005853	Cellular Component:eukaryotic translation elongation factor 1 complex
Ga05G0770	GO:0003746	Molecular Function:translation elongation factor activity
Ga05G0771	GO:0005975	Biological Process:carbohydrate metabolic process
Ga05G0771	GO:0004553	Molecular Function:hydrolase activity, hydrolyzing O-glycosyl compounds
Ga05G0772	GO:0006468	Biological Process:protein phosphorylation
Ga05G0772	GO:0005524	Molecular Function:ATP binding
Ga05G0772	GO:0005524	Molecular Function:ATP binding
Ga05G0772	GO:0004672	Molecular Function:protein kinase activity
Ga05G0773	GO:0006511	Biological Process:ubiquitin-dependent protein catabolic process
Ga05G0773	GO:0051603	Biological Process:proteolysis involved in cellular protein catabolic process
Ga05G0773	GO:0005839	Cellular Component:proteasome core complex
Ga05G0773	GO:0019773	Cellular Component:proteasome core complex, alpha-subunit complex
Ga05G0773	GO:0004175	Molecular Function:endopeptidase activity
Ga05G0773	GO:0004298	Molecular Function:threonine-type endopeptidase activity
Ga05G0774	GO:0006468	Biological Process:protein phosphorylation
Ga05G0774	GO:0007165	Biological Process:signal transduction
Ga05G0774	GO:0005524	Molecular Function:ATP binding
Ga05G0774	GO:0005524	Molecular Function:ATP binding
Ga05G0774	GO:0004672	Molecular Function:protein kinase activity
Ga05G0775	GO:0009055	Molecular Function:electron transfer activity
Ga05G0776	GO:0055085	Biological Process:transmembrane transport
Ga05G0776	GO:0016020	Cellular Component:membrane
Ga05G0776	GO:0022857	Molecular Function:transmembrane transporter activity
Ga05G0778	GO:0005515	Molecular Function:protein binding
Ga05G0781	GO:0007015	Biological Process:actin filament organization
Ga05G0781	GO:0010119	Biological Process:regulation of stomatal movement
Ga05G0781	GO:0003779	Molecular Function:actin binding
Ga05G0781	GO:0003779	Molecular Function:actin binding
Ga05G0782	GO:0046982	Molecular Function:protein heterodimerization activity
Ga05G0783	GO:0007165	Biological Process:signal transduction
Ga05G0784	GO:0006396	Biological Process:RNA processing
Ga05G0784	GO:0005737	Cellular Component:cytoplasm
Ga05G0784	GO:0005634	Cellular Component:nucleus
Ga05G0784	GO:0003676	Molecular Function:nucleic acid binding
Ga05G0784	GO:0003723	Molecular Function:RNA binding
Ga05G0785	GO:0005509	Molecular Function:calcium ion binding
Ga05G0785	GO:0005544	Molecular Function:calcium-dependent phospholipid binding
Ga05G0788	GO:0006886	Biological Process:intracellular protein transport
Ga05G0788	GO:0031083	Cellular Component:BLOC-1 complex
Ga05G0790	GO:0005515	Molecular Function:protein binding
Ga05G0791	GO:0006468	Biological Process:protein phosphorylation
Ga05G0791	GO:0005524	Molecular Function:ATP binding
Ga05G0791	GO:0005524	Molecular Function:ATP binding
Ga05G0791	GO:0005509	Molecular Function:calcium ion binding
Ga05G0791	GO:0004672	Molecular Function:protein kinase activity
Ga05G0792	GO:0003676	Molecular Function:nucleic acid binding
Ga05G0793	GO:0006468	Biological Process:protein phosphorylation
Ga05G0793	GO:0005524	Molecular Function:ATP binding
Ga05G0793	GO:0005524	Molecular Function:ATP binding
Ga05G0793	GO:0004672	Molecular Function:protein kinase activity
Ga05G0794	GO:0042823	Biological Process:pyridoxal phosphate biosynthetic process
Ga05G0794	GO:0042819	Biological Process:vitamin B6 biosynthetic process
Ga05G0794	GO:0004359	Molecular Function:glutaminase activity
Ga05G0795	GO:0005975	Biological Process:carbohydrate metabolic process
Ga05G0795	GO:0030246	Molecular Function:carbohydrate binding
Ga05G0795	GO:0004553	Molecular Function:hydrolase activity, hydrolyzing O-glycosyl compounds
Ga05G0797	GO:0006952	Biological Process:defense response
Ga05G0797	GO:0016021	Cellular Component:integral component of membrane
Ga05G0798	GO:0006952	Biological Process:defense response
Ga05G0798	GO:0016021	Cellular Component:integral component of membrane
Ga05G0799	GO:0006355	Biological Process:regulation of transcription, DNA-templated
Ga05G0799	GO:0009725	Biological Process:response to hormone
Ga05G0799	GO:0005634	Cellular Component:nucleus
Ga05G0799	GO:0003677	Molecular Function:DNA binding
Ga05G0799	GO:0003677	Molecular Function:DNA binding
Ga05G0799	GO:0005515	Molecular Function:protein binding
Ga05G0800	GO:0006388	Biological Process:tRNA splicing, via endonucleolytic cleavage and ligation
Ga05G0800	GO:0005524	Molecular Function:ATP binding
Ga05G0800	GO:0003972	Molecular Function:RNA ligase (ATP) activity
Ga05G0801	GO:0015914	Biological Process:phospholipid transport
Ga05G0801	GO:0005622	Cellular Component:intracellular
Ga05G0801	GO:0005548	Molecular Function:phospholipid transporter activity
Ga05G0802	GO:0016021	Cellular Component:integral component of membrane
Ga05G0804	GO:0006355	Biological Process:regulation of transcription, DNA-templated
Ga05G0804	GO:0003677	Molecular Function:DNA binding
Ga05G0805	GO:0006508	Biological Process:proteolysis
Ga05G0805	GO:0008234	Molecular Function:cysteine-type peptidase activity
Ga05G0806	GO:0005515	Molecular Function:protein binding
Ga05G0807	GO:0005515	Molecular Function:protein binding
Ga05G0808	GO:0005975	Biological Process:carbohydrate metabolic process
Ga05G0808	GO:0042546	Biological Process:cell wall biogenesis
Ga05G0808	GO:0006073	Biological Process:cellular glucan metabolic process
Ga05G0808	GO:0010411	Biological Process:xyloglucan metabolic process
Ga05G0808	GO:0048046	Cellular Component:apoplast
Ga05G0808	GO:0005618	Cellular Component:cell wall
Ga05G0808	GO:0004553	Molecular Function:hydrolase activity, hydrolyzing O-glycosyl compounds
Ga05G0808	GO:0016762	Molecular Function:xyloglucan:xyloglucosyl transferase activity
Ga05G0811	GO:0032324	Biological Process:molybdopterin cofactor biosynthetic process
Ga05G0811	GO:0006777	Biological Process:Mo-molybdopterin cofactor biosynthetic process
Ga05G0812	GO:0032259	Biological Process:methylation
Ga05G0812	GO:0006479	Biological Process:protein methylation
Ga05G0812	GO:0008168	Molecular Function:methyltransferase activity
Ga05G0812	GO:0003676	Molecular Function:nucleic acid binding
Ga05G0812	GO:0008276	Molecular Function:protein methyltransferase activity
Ga05G0813	GO:0006508	Biological Process:proteolysis
Ga05G0813	GO:0004185	Molecular Function:serine-type carboxypeptidase activity
Ga05G0814	GO:0005509	Molecular Function:calcium ion binding
Ga05G0816	GO:0000226	Biological Process:microtubule cytoskeleton organization
Ga05G0816	GO:0007020	Biological Process:microtubule nucleation
Ga05G0816	GO:0005815	Cellular Component:microtubule organizing center
Ga05G0816	GO:0000922	Cellular Component:spindle pole
Ga05G0816	GO:0043015	Molecular Function:gamma-tubulin binding
Ga05G0817	GO:0055114	Biological Process:oxidation-reduction process
Ga05G0817	GO:0051537	Molecular Function:2 iron, 2 sulfur cluster binding
Ga05G0817	GO:0009055	Molecular Function:electron transfer activity
Ga05G0817	GO:0071949	Molecular Function:FAD binding
Ga05G0817	GO:0050660	Molecular Function:flavin adenine dinucleotide binding
Ga05G0817	GO:0005506	Molecular Function:iron ion binding
Ga05G0817	GO:0051536	Molecular Function:iron-sulfur cluster binding
Ga05G0817	GO:0046872	Molecular Function:metal ion binding
Ga05G0817	GO:0016491	Molecular Function:oxidoreductase activity
Ga05G0818	GO:0003677	Molecular Function:DNA binding
Ga05G0819	GO:0055114	Biological Process:oxidation-reduction process
Ga05G0819	GO:0051537	Molecular Function:2 iron, 2 sulfur cluster binding
Ga05G0819	GO:0009055	Molecular Function:electron transfer activity
Ga05G0819	GO:0071949	Molecular Function:FAD binding
Ga05G0819	GO:0050660	Molecular Function:flavin adenine dinucleotide binding
Ga05G0819	GO:0005506	Molecular Function:iron ion binding
Ga05G0819	GO:0051536	Molecular Function:iron-sulfur cluster binding
Ga05G0819	GO:0046872	Molecular Function:metal ion binding
Ga05G0819	GO:0016491	Molecular Function:oxidoreductase activity
Ga05G0820	GO:0005975	Biological Process:carbohydrate metabolic process
Ga05G0820	GO:0004553	Molecular Function:hydrolase activity, hydrolyzing O-glycosyl compounds
Ga05G0822	GO:0051276	Biological Process:chromosome organization
Ga05G0822	GO:0005694	Cellular Component:chromosome
Ga05G0822	GO:0005524	Molecular Function:ATP binding
Ga05G0822	GO:0005515	Molecular Function:protein binding
Ga05G0823	GO:0006511	Biological Process:ubiquitin-dependent protein catabolic process
Ga05G0823	GO:0016579	Biological Process:protein deubiquitination
Ga05G0823	GO:0005515	Molecular Function:protein binding
Ga05G0823	GO:0036459	Molecular Function:thiol-dependent ubiquitinyl hydrolase activity
Ga05G0828	GO:0007018	Biological Process:microtubule-based movement
Ga05G0828	GO:0007018	Biological Process:microtubule-based movement
Ga05G0828	GO:0005524	Molecular Function:ATP binding
Ga05G0828	GO:0008017	Molecular Function:microtubule binding
Ga05G0828	GO:0003777	Molecular Function:microtubule motor activity
Ga05G0830	GO:0005515	Molecular Function:protein binding
Ga05G0831	GO:0016020	Cellular Component:membrane
Ga05G0831	GO:0008375	Molecular Function:acetylglucosaminyltransferase activity
Ga05G0832	GO:0009742	Biological Process:brassinosteroid mediated signaling pathway
Ga05G0832	GO:0016787	Molecular Function:hydrolase activity
Ga05G0832	GO:0004721	Molecular Function:phosphoprotein phosphatase activity
Ga05G0832	GO:0005515	Molecular Function:protein binding
Ga05G0835	GO:0016567	Biological Process:protein ubiquitination
Ga05G0835	GO:0004842	Molecular Function:ubiquitin-protein transferase activity
Ga05G0836	GO:0006355	Biological Process:regulation of transcription, DNA-templated
Ga05G0836	GO:0003677	Molecular Function:DNA binding
Ga05G0836	GO:0003677	Molecular Function:DNA binding
Ga05G0837	GO:0006355	Biological Process:regulation of transcription, DNA-templated
Ga05G0837	GO:0048364	Biological Process:root development
Ga05G0837	GO:0005634	Cellular Component:nucleus
Ga05G0837	GO:0003700	Molecular Function:DNA-binding transcription factor activity
Ga05G0837	GO:0046983	Molecular Function:protein dimerization activity
Ga05G0838	GO:0006468	Biological Process:protein phosphorylation
Ga05G0838	GO:0005524	Molecular Function:ATP binding
Ga05G0838	GO:0005524	Molecular Function:ATP binding
Ga05G0838	GO:0004672	Molecular Function:protein kinase activity
Ga05G0840	GO:0006457	Biological Process:protein folding
Ga05G0840	GO:0000413	Biological Process:protein peptidyl-prolyl isomerization
Ga05G0840	GO:0003755	Molecular Function:peptidyl-prolyl cis-trans isomerase activity
Ga05G0840	GO:0003755	Molecular Function:peptidyl-prolyl cis-trans isomerase activity
Ga05G0841	GO:0005515	Molecular Function:protein binding
Ga05G0845	GO:0006508	Biological Process:proteolysis
Ga05G0845	GO:0004190	Molecular Function:aspartic-type endopeptidase activity
Ga05G0851	GO:0006355	Biological Process:regulation of transcription, DNA-templated
Ga05G0851	GO:0003677	Molecular Function:DNA binding
Ga05G0854	GO:0005515	Molecular Function:protein binding
Ga05G0855	GO:0033897	Molecular Function:ribonuclease T2 activity
Ga05G0855	GO:0003723	Molecular Function:RNA binding
Ga05G0856	GO:0031011	Cellular Component:Ino80 complex
Ga05G0856	GO:0035267	Cellular Component:NuA4 histone acetyltransferase complex
Ga05G0856	GO:0097255	Cellular Component:R2TP complex
Ga05G0856	GO:0005524	Molecular Function:ATP binding
Ga05G0856	GO:0043141	Molecular Function:ATP-dependent 5'-3' DNA helicase activity
Ga05G0856	GO:0043141	Molecular Function:ATP-dependent 5'-3' DNA helicase activity
Ga05G0856	GO:0003678	Molecular Function:DNA helicase activity
Ga05G0858	GO:0016485	Biological Process:protein processing
Ga05G0858	GO:0009966	Biological Process:regulation of signal transduction
Ga05G0858	GO:0016021	Cellular Component:integral component of membrane
Ga05G0858	GO:0016020	Cellular Component:membrane
Ga05G0861	GO:0055114	Biological Process:oxidation-reduction process
Ga05G0861	GO:0006979	Biological Process:response to oxidative stress
Ga05G0861	GO:0020037	Molecular Function:heme binding
Ga05G0861	GO:0004601	Molecular Function:peroxidase activity
Ga05G0865	GO:0007165	Biological Process:signal transduction
Ga05G0866	GO:0016829	Molecular Function:lyase activity
Ga05G0866	GO:0000287	Molecular Function:magnesium ion binding
Ga05G0866	GO:0010333	Molecular Function:terpene synthase activity
Ga05G0867	GO:0006886	Biological Process:intracellular protein transport
Ga05G0867	GO:0006888	Biological Process:endoplasmic reticulum to Golgi vesicle-mediated transport
Ga05G0867	GO:0030127	Cellular Component:COPII vesicle coat
Ga05G0868	GO:0003676	Molecular Function:nucleic acid binding
Ga05G0869	GO:0046982	Molecular Function:protein heterodimerization activity
Ga05G0870	GO:0005975	Biological Process:carbohydrate metabolic process
Ga05G0870	GO:0004553	Molecular Function:hydrolase activity, hydrolyzing O-glycosyl compounds
Ga05G0871	GO:0022900	Biological Process:electron transport chain
Ga05G0871	GO:0051537	Molecular Function:2 iron, 2 sulfur cluster binding
Ga05G0871	GO:0009055	Molecular Function:electron transfer activity
Ga05G0871	GO:0051536	Molecular Function:iron-sulfur cluster binding
Ga05G0872	GO:0022900	Biological Process:electron transport chain
Ga05G0872	GO:0051537	Molecular Function:2 iron, 2 sulfur cluster binding
Ga05G0872	GO:0009055	Molecular Function:electron transfer activity
Ga05G0872	GO:0051536	Molecular Function:iron-sulfur cluster binding
Ga05G0873	GO:0006412	Biological Process:translation
Ga05G0873	GO:0015934	Cellular Component:large ribosomal subunit
Ga05G0873	GO:0003723	Molecular Function:RNA binding
Ga05G0873	GO:0003735	Molecular Function:structural constituent of ribosome
Ga05G0874	GO:0006355	Biological Process:regulation of transcription, DNA-templated
Ga05G0874	GO:0003700	Molecular Function:DNA-binding transcription factor activity
Ga05G0876	GO:0006412	Biological Process:translation
Ga05G0876	GO:0015934	Cellular Component:large ribosomal subunit
Ga05G0876	GO:0003723	Molecular Function:RNA binding
Ga05G0876	GO:0003735	Molecular Function:structural constituent of ribosome
Ga05G0877	GO:0006355	Biological Process:regulation of transcription, DNA-templated
Ga05G0877	GO:0003700	Molecular Function:DNA-binding transcription factor activity
Ga05G0878	GO:0009785	Biological Process:blue light signaling pathway
Ga05G0879	GO:0016021	Cellular Component:integral component of membrane
Ga05G0880	GO:0006355	Biological Process:regulation of transcription, DNA-templated
Ga05G0880	GO:0006351	Biological Process:transcription, DNA-templated
Ga05G0880	GO:0006471	Biological Process:protein ADP-ribosylation
Ga05G0880	GO:0003700	Molecular Function:DNA-binding transcription factor activity
Ga05G0880	GO:0003950	Molecular Function:NAD+ ADP-ribosyltransferase activity
Ga05G0880	GO:0003950	Molecular Function:NAD+ ADP-ribosyltransferase activity
Ga05G0880	GO:0043565	Molecular Function:sequence-specific DNA binding
Ga05G0881	GO:0006486	Biological Process:protein glycosylation
Ga05G0881	GO:0008373	Molecular Function:sialyltransferase activity
Ga05G0882	GO:0003677	Molecular Function:DNA binding
Ga05G0882	GO:0008270	Molecular Function:zinc ion binding
Ga05G0885	GO:0005524	Molecular Function:ATP binding
Ga05G0886	GO:0006355	Biological Process:regulation of transcription, DNA-templated
Ga05G0886	GO:0006351	Biological Process:transcription, DNA-templated
Ga05G0886	GO:0006325	Biological Process:chromatin organization
Ga05G0886	GO:0005634	Cellular Component:nucleus
Ga05G0886	GO:0005515	Molecular Function:protein binding
Ga05G0887	GO:0055114	Biological Process:oxidation-reduction process
Ga05G0887	GO:0020037	Molecular Function:heme binding
Ga05G0887	GO:0005506	Molecular Function:iron ion binding
Ga05G0887	GO:0016705	Molecular Function:oxidoreductase activity, acting on paired donors, with incorporation or reduction of molecular oxygen
Ga05G0888	GO:0000160	Biological Process:phosphorelay signal transduction system
Ga05G0890	GO:0006281	Biological Process:DNA repair
Ga05G0890	GO:0006260	Biological Process:DNA replication
Ga05G0890	GO:0008622	Cellular Component:epsilon DNA polymerase complex
Ga05G0890	GO:0005634	Cellular Component:nucleus
Ga05G0890	GO:0003677	Molecular Function:DNA binding
Ga05G0890	GO:0003677	Molecular Function:DNA binding
Ga05G0890	GO:0003887	Molecular Function:DNA-directed DNA polymerase activity
Ga05G0890	GO:0003676	Molecular Function:nucleic acid binding
Ga05G0890	GO:0000166	Molecular Function:nucleotide binding
Ga05G0890	GO:0008270	Molecular Function:zinc ion binding
Ga05G0891	GO:0006414	Biological Process:translational elongation
Ga05G0891	GO:0005622	Cellular Component:intracellular
Ga05G0891	GO:0005840	Cellular Component:ribosome
Ga05G0891	GO:0003735	Molecular Function:structural constituent of ribosome
Ga05G0892	GO:0006468	Biological Process:protein phosphorylation
Ga05G0892	GO:0006470	Biological Process:protein dephosphorylation
Ga05G0892	GO:0005524	Molecular Function:ATP binding
Ga05G0892	GO:0004672	Molecular Function:protein kinase activity
Ga05G0892	GO:0004725	Molecular Function:protein tyrosine phosphatase activity
Ga05G0893	GO:0055114	Biological Process:oxidation-reduction process
Ga05G0893	GO:0051287	Molecular Function:NAD binding
Ga05G0893	GO:0016616	Molecular Function:oxidoreductase activity, acting on the CH-OH group of donors, NAD or NADP as acceptor
Ga05G0895	GO:0006355	Biological Process:regulation of transcription, DNA-templated
Ga05G0895	GO:0003677	Molecular Function:DNA binding
Ga05G0895	GO:0003700	Molecular Function:DNA-binding transcription factor activity
Ga05G0902	GO:0006281	Biological Process:DNA repair
Ga05G0902	GO:0003824	Molecular Function:catalytic activity
Ga05G0903	GO:0003824	Molecular Function:catalytic activity
Ga05G0903	GO:0050662	Molecular Function:coenzyme binding
Ga05G0904	GO:0003676	Molecular Function:nucleic acid binding
Ga05G0905	GO:0006468	Biological Process:protein phosphorylation
Ga05G0905	GO:0005524	Molecular Function:ATP binding
Ga05G0905	GO:0005524	Molecular Function:ATP binding
Ga05G0905	GO:0004672	Molecular Function:protein kinase activity
Ga05G0906	GO:0006508	Biological Process:proteolysis
Ga05G0906	GO:0008236	Molecular Function:serine-type peptidase activity
Ga05G0907	GO:0032456	Biological Process:endocytic recycling
Ga05G0907	GO:0042147	Biological Process:retrograde transport, endosome to Golgi
Ga05G0907	GO:1990745	Cellular Component:EARP complex
Ga05G0908	GO:0032875	Biological Process:regulation of DNA endoreduplication
Ga05G0914	GO:0016538	Molecular Function:cyclin-dependent protein serine/threonine kinase regulator activity
Ga05G0916	GO:0000786	Cellular Component:nucleosome
Ga05G0916	GO:0003677	Molecular Function:DNA binding
Ga05G0916	GO:0046982	Molecular Function:protein heterodimerization activity
Ga05G0917	GO:0003676	Molecular Function:nucleic acid binding
Ga05G0918	GO:0006412	Biological Process:translation
Ga05G0918	GO:0005622	Cellular Component:intracellular
Ga05G0918	GO:0005840	Cellular Component:ribosome
Ga05G0918	GO:0003735	Molecular Function:structural constituent of ribosome
Ga05G0919	GO:0003676	Molecular Function:nucleic acid binding
Ga05G0920	GO:0055114	Biological Process:oxidation-reduction process
Ga05G0920	GO:0006801	Biological Process:superoxide metabolic process
Ga05G0920	GO:0046872	Molecular Function:metal ion binding
Ga05G0920	GO:0004784	Molecular Function:superoxide dismutase activity
Ga05G0921	GO:0046983	Molecular Function:protein dimerization activity
Ga05G0922	GO:0006529	Biological Process:asparagine biosynthetic process
Ga05G0922	GO:0004066	Molecular Function:asparagine synthase (glutamine-hydrolyzing) activity
Ga05G0923	GO:0006529	Biological Process:asparagine biosynthetic process
Ga05G0923	GO:0004066	Molecular Function:asparagine synthase (glutamine-hydrolyzing) activity
Ga05G0924	GO:0009765	Biological Process:photosynthesis, light harvesting
Ga05G0924	GO:0016020	Cellular Component:membrane
Ga05G0927	GO:0055114	Biological Process:oxidation-reduction process
Ga05G0927	GO:0016491	Molecular Function:oxidoreductase activity
Ga05G0928	GO:0016567	Biological Process:protein ubiquitination
Ga05G0928	GO:0005515	Molecular Function:protein binding
Ga05G0928	GO:0004842	Molecular Function:ubiquitin-protein transferase activity
Ga05G0930	GO:0046872	Molecular Function:metal ion binding
Ga05G0930	GO:0005515	Molecular Function:protein binding
Ga05G0931	GO:0019538	Biological Process:protein metabolic process
Ga05G0931	GO:0005524	Molecular Function:ATP binding
Ga05G0932	GO:0007165	Biological Process:signal transduction
Ga05G0932	GO:0006629	Biological Process:lipid metabolic process
Ga05G0932	GO:0035556	Biological Process:intracellular signal transduction
Ga05G0932	GO:0004435	Molecular Function:phosphatidylinositol phospholipase C activity
Ga05G0932	GO:0008081	Molecular Function:phosphoric diester hydrolase activity
Ga05G0933	GO:0005515	Molecular Function:protein binding
Ga05G0934	GO:0007165	Biological Process:signal transduction
Ga05G0934	GO:0006629	Biological Process:lipid metabolic process
Ga05G0934	GO:0035556	Biological Process:intracellular signal transduction
Ga05G0934	GO:0004435	Molecular Function:phosphatidylinositol phospholipase C activity
Ga05G0934	GO:0008081	Molecular Function:phosphoric diester hydrolase activity
Ga05G0935	GO:0007165	Biological Process:signal transduction
Ga05G0935	GO:0006629	Biological Process:lipid metabolic process
Ga05G0935	GO:0035556	Biological Process:intracellular signal transduction
Ga05G0935	GO:0004435	Molecular Function:phosphatidylinositol phospholipase C activity
Ga05G0935	GO:0008081	Molecular Function:phosphoric diester hydrolase activity
Ga05G0936	GO:0003676	Molecular Function:nucleic acid binding
Ga05G0937	GO:0007165	Biological Process:signal transduction
Ga05G0937	GO:0006629	Biological Process:lipid metabolic process
Ga05G0937	GO:0035556	Biological Process:intracellular signal transduction
Ga05G0937	GO:0004435	Molecular Function:phosphatidylinositol phospholipase C activity
Ga05G0937	GO:0008081	Molecular Function:phosphoric diester hydrolase activity
Ga05G0938	GO:0010264	Biological Process:myo-inositol hexakisphosphate biosynthetic process
Ga05G0938	GO:0005524	Molecular Function:ATP binding
Ga05G0938	GO:0019140	Molecular Function:inositol 3-kinase activity
Ga05G0938	GO:0016773	Molecular Function:phosphotransferase activity, alcohol group as acceptor
Ga05G0939	GO:0055085	Biological Process:transmembrane transport
Ga05G0939	GO:0006812	Biological Process:cation transport
Ga05G0939	GO:0006816	Biological Process:calcium ion transport
Ga05G0939	GO:0016021	Cellular Component:integral component of membrane
Ga05G0939	GO:0015369	Molecular Function:calcium:proton antiporter activity
Ga05G0939	GO:0008324	Molecular Function:cation transmembrane transporter activity
Ga05G0941	GO:0051017	Biological Process:actin filament bundle assembly
Ga05G0941	GO:0007010	Biological Process:cytoskeleton organization
Ga05G0941	GO:0003779	Molecular Function:actin binding
Ga05G0941	GO:0051015	Molecular Function:actin filament binding
Ga05G0942	GO:0046872	Molecular Function:metal ion binding
Ga05G0942	GO:0003676	Molecular Function:nucleic acid binding
Ga05G0943	GO:0005515	Molecular Function:protein binding
Ga05G0943	GO:0008270	Molecular Function:zinc ion binding
Ga05G0944	GO:0006468	Biological Process:protein phosphorylation
Ga05G0944	GO:0005524	Molecular Function:ATP binding
Ga05G0944	GO:0005524	Molecular Function:ATP binding
Ga05G0944	GO:0005515	Molecular Function:protein binding
Ga05G0944	GO:0004672	Molecular Function:protein kinase activity
Ga05G0945	GO:0003676	Molecular Function:nucleic acid binding
Ga05G0946	GO:0055114	Biological Process:oxidation-reduction process
Ga05G0946	GO:0020037	Molecular Function:heme binding
Ga05G0946	GO:0005506	Molecular Function:iron ion binding
Ga05G0946	GO:0016705	Molecular Function:oxidoreductase activity, acting on paired donors, with incorporation or reduction of molecular oxygen
Ga05G0950	GO:0016579	Biological Process:protein deubiquitination
Ga05G0950	GO:0004843	Molecular Function:thiol-dependent ubiquitin-specific protease activity
Ga05G0950	GO:0004843	Molecular Function:thiol-dependent ubiquitin-specific protease activity
Ga05G0951	GO:0006508	Biological Process:proteolysis
Ga05G0951	GO:0016021	Cellular Component:integral component of membrane
Ga05G0951	GO:0016020	Cellular Component:membrane
Ga05G0951	GO:0005524	Molecular Function:ATP binding
Ga05G0951	GO:0005524	Molecular Function:ATP binding
Ga05G0951	GO:0004222	Molecular Function:metalloendopeptidase activity
Ga05G0951	GO:0008270	Molecular Function:zinc ion binding
Ga05G0953	GO:0055085	Biological Process:transmembrane transport
Ga05G0953	GO:0016021	Cellular Component:integral component of membrane
Ga05G0953	GO:0016020	Cellular Component:membrane
Ga05G0953	GO:0022857	Molecular Function:transmembrane transporter activity
Ga05G0953	GO:0005215	Molecular Function:transporter activity
Ga05G0954	GO:0005975	Biological Process:carbohydrate metabolic process
Ga05G0954	GO:0004553	Molecular Function:hydrolase activity, hydrolyzing O-glycosyl compounds
Ga05G0955	GO:0003677	Molecular Function:DNA binding
Ga05G0956	GO:0055114	Biological Process:oxidation-reduction process
Ga05G0956	GO:0046274	Biological Process:lignin catabolic process
Ga05G0956	GO:0048046	Cellular Component:apoplast
Ga05G0956	GO:0005507	Molecular Function:copper ion binding
Ga05G0956	GO:0005507	Molecular Function:copper ion binding
Ga05G0956	GO:0052716	Molecular Function:hydroquinone:oxygen oxidoreductase activity
Ga05G0956	GO:0016491	Molecular Function:oxidoreductase activity
Ga05G0957	GO:0055085	Biological Process:transmembrane transport
Ga05G0957	GO:0006857	Biological Process:oligopeptide transport
Ga05G0957	GO:0016020	Cellular Component:membrane
Ga05G0957	GO:0016020	Cellular Component:membrane
Ga05G0957	GO:0022857	Molecular Function:transmembrane transporter activity
Ga05G0957	GO:0005215	Molecular Function:transporter activity
Ga05G0958	GO:0047617	Molecular Function:acyl-CoA hydrolase activity
Ga05G0959	GO:0047617	Molecular Function:acyl-CoA hydrolase activity
Ga05G0961	GO:0009959	Biological Process:negative gravitropism
Ga05G0961	GO:0009639	Biological Process:response to red or far red light
Ga05G0963	GO:0016757	Molecular Function:transferase activity, transferring glycosyl groups
Ga05G0964	GO:0007017	Biological Process:microtubule-based process
Ga05G0964	GO:0005874	Cellular Component:microtubule
Ga05G0964	GO:0005525	Molecular Function:GTP binding
Ga05G0964	GO:0003924	Molecular Function:GTPase activity
Ga05G0964	GO:0005200	Molecular Function:structural constituent of cytoskeleton
Ga05G0965	GO:0045039	Biological Process:protein insertion into mitochondrial inner membrane
Ga05G0965	GO:0042721	Cellular Component:TIM22 mitochondrial import inner membrane insertion complex
Ga05G0966	GO:0006468	Biological Process:protein phosphorylation
Ga05G0966	GO:0005524	Molecular Function:ATP binding
Ga05G0966	GO:0005515	Molecular Function:protein binding
Ga05G0966	GO:0004672	Molecular Function:protein kinase activity
Ga05G0970	GO:0035434	Biological Process:copper ion transmembrane transport
Ga05G0970	GO:0016021	Cellular Component:integral component of membrane
Ga05G0970	GO:0005375	Molecular Function:copper ion transmembrane transporter activity
Ga05G0973	GO:0005515	Molecular Function:protein binding
Ga05G0974	GO:0006508	Biological Process:proteolysis
Ga05G0974	GO:0004252	Molecular Function:serine-type endopeptidase activity
Ga05G0975	GO:0005525	Molecular Function:GTP binding
Ga05G0975	GO:0003924	Molecular Function:GTPase activity
Ga05G0976	GO:0016787	Molecular Function:hydrolase activity
Ga05G0978	GO:0006351	Biological Process:transcription, DNA-templated
Ga05G0978	GO:0003899	Molecular Function:DNA-directed 5'-3' RNA polymerase activity
Ga05G0978	GO:0003676	Molecular Function:nucleic acid binding
Ga05G0980	GO:0006470	Biological Process:protein dephosphorylation
Ga05G0980	GO:0003824	Molecular Function:catalytic activity
Ga05G0980	GO:0043169	Molecular Function:cation binding
Ga05G0980	GO:0004722	Molecular Function:protein serine/threonine phosphatase activity
Ga05G0981	GO:0016491	Molecular Function:oxidoreductase activity
Ga05G0983	GO:0006367	Biological Process:transcription initiation from RNA polymerase II promoter
Ga05G0983	GO:0005672	Cellular Component:transcription factor TFIIA complex
Ga05G0985	GO:0006468	Biological Process:protein phosphorylation
Ga05G0985	GO:0005524	Molecular Function:ATP binding
Ga05G0985	GO:0005524	Molecular Function:ATP binding
Ga05G0985	GO:0030246	Molecular Function:carbohydrate binding
Ga05G0985	GO:0004672	Molecular Function:protein kinase activity
Ga05G0986	GO:0006468	Biological Process:protein phosphorylation
Ga05G0986	GO:0005524	Molecular Function:ATP binding
Ga05G0986	GO:0030246	Molecular Function:carbohydrate binding
Ga05G0986	GO:0004672	Molecular Function:protein kinase activity
Ga05G0987	GO:0030246	Molecular Function:carbohydrate binding
Ga05G0988	GO:0006886	Biological Process:intracellular protein transport
Ga05G0988	GO:0019867	Cellular Component:outer membrane
Ga05G0988	GO:0015450	Molecular Function:P-P-bond-hydrolysis-driven protein transmembrane transporter activity
Ga05G0989	GO:0005515	Molecular Function:protein binding
Ga05G0989	GO:0008270	Molecular Function:zinc ion binding
Ga05G0990	GO:0003677	Molecular Function:DNA binding
Ga05G0991	GO:0003723	Molecular Function:RNA binding
Ga05G0992	GO:0055085	Biological Process:transmembrane transport
Ga05G0992	GO:0030001	Biological Process:metal ion transport
Ga05G0992	GO:0016020	Cellular Component:membrane
Ga05G0992	GO:0046873	Molecular Function:metal ion transmembrane transporter activity
Ga05G0995	GO:0032875	Biological Process:regulation of DNA endoreduplication
Ga05G0997	GO:0006508	Biological Process:proteolysis
Ga05G0997	GO:0016021	Cellular Component:integral component of membrane
Ga05G0997	GO:0016020	Cellular Component:membrane
Ga05G0997	GO:0005524	Molecular Function:ATP binding
Ga05G0997	GO:0005524	Molecular Function:ATP binding
Ga05G0997	GO:0004222	Molecular Function:metalloendopeptidase activity
Ga05G0997	GO:0008270	Molecular Function:zinc ion binding
Ga05G1001	GO:0003677	Molecular Function:DNA binding
Ga05G1004	GO:0006486	Biological Process:protein glycosylation
Ga05G1004	GO:0016757	Molecular Function:transferase activity, transferring glycosyl groups
Ga05G1005	GO:0006508	Biological Process:proteolysis
Ga05G1005	GO:0016021	Cellular Component:integral component of membrane
Ga05G1005	GO:0004252	Molecular Function:serine-type endopeptidase activity
Ga05G1006	GO:0009664	Biological Process:plant-type cell wall organization
Ga05G1006	GO:0005576	Cellular Component:extracellular region
Ga05G1007	GO:0006468	Biological Process:protein phosphorylation
Ga05G1007	GO:0005524	Molecular Function:ATP binding
Ga05G1007	GO:0005524	Molecular Function:ATP binding
Ga05G1007	GO:0004672	Molecular Function:protein kinase activity
Ga05G1008	GO:0006468	Biological Process:protein phosphorylation
Ga05G1008	GO:0005524	Molecular Function:ATP binding
Ga05G1008	GO:0005524	Molecular Function:ATP binding
Ga05G1008	GO:0004672	Molecular Function:protein kinase activity
Ga05G1009	GO:0006096	Biological Process:glycolytic process
Ga05G1009	GO:0003824	Molecular Function:catalytic activity
Ga05G1009	GO:0004807	Molecular Function:triose-phosphate isomerase activity
Ga05G1009	GO:0004807	Molecular Function:triose-phosphate isomerase activity
Ga05G1010	GO:0005634	Cellular Component:nucleus
Ga05G1010	GO:0003677	Molecular Function:DNA binding
Ga05G1010	GO:0003677	Molecular Function:DNA binding
Ga05G1012	GO:0006470	Biological Process:protein dephosphorylation
Ga05G1012	GO:0003824	Molecular Function:catalytic activity
Ga05G1012	GO:0004722	Molecular Function:protein serine/threonine phosphatase activity
Ga05G1016	GO:0005515	Molecular Function:protein binding
Ga05G1018	GO:0016567	Biological Process:protein ubiquitination
Ga05G1018	GO:0007166	Biological Process:cell surface receptor signaling pathway
Ga05G1018	GO:0005515	Molecular Function:protein binding
Ga05G1018	GO:0004842	Molecular Function:ubiquitin-protein transferase activity
Ga05G1019	GO:0006355	Biological Process:regulation of transcription, DNA-templated
Ga05G1019	GO:0003677	Molecular Function:DNA binding
Ga05G1029	GO:0055114	Biological Process:oxidation-reduction process
Ga05G1029	GO:0020037	Molecular Function:heme binding
Ga05G1029	GO:0005506	Molecular Function:iron ion binding
Ga05G1029	GO:0016705	Molecular Function:oxidoreductase activity, acting on paired donors, with incorporation or reduction of molecular oxygen
Ga05G1030	GO:0006412	Biological Process:translation
Ga05G1030	GO:0005840	Cellular Component:ribosome
Ga05G1030	GO:0003735	Molecular Function:structural constituent of ribosome
Ga05G1031	GO:0005525	Molecular Function:GTP binding
Ga05G1031	GO:0003924	Molecular Function:GTPase activity
Ga05G1034	GO:0055085	Biological Process:transmembrane transport
Ga05G1034	GO:0016020	Cellular Component:membrane
Ga05G1034	GO:0015267	Molecular Function:channel activity
Ga05G1035	GO:0006412	Biological Process:translation
Ga05G1035	GO:0005622	Cellular Component:intracellular
Ga05G1035	GO:0005840	Cellular Component:ribosome
Ga05G1035	GO:0003735	Molecular Function:structural constituent of ribosome
Ga05G1036	GO:0055085	Biological Process:transmembrane transport
Ga05G1037	GO:0006281	Biological Process:DNA repair
Ga05G1037	GO:0005524	Molecular Function:ATP binding
Ga05G1037	GO:0003677	Molecular Function:DNA binding
Ga05G1037	GO:0008094	Molecular Function:DNA-dependent ATPase activity
Ga05G1038	GO:0030001	Biological Process:metal ion transport
Ga05G1038	GO:0046872	Molecular Function:metal ion binding
Ga05G1039	GO:0006887	Biological Process:exocytosis
Ga05G1039	GO:0000145	Cellular Component:exocyst
Ga05G1040	GO:0006633	Biological Process:fatty acid biosynthetic process
Ga05G1040	GO:0016020	Cellular Component:membrane
Ga05G1040	GO:0003824	Molecular Function:catalytic activity
Ga05G1040	GO:0016747	Molecular Function:transferase activity, transferring acyl groups other than amino-acyl groups
Ga05G1041	GO:0016787	Molecular Function:hydrolase activity
Ga05G1044	GO:0006355	Biological Process:regulation of transcription, DNA-templated
Ga05G1044	GO:0030015	Cellular Component:CCR4-NOT core complex
Ga05G1044	GO:0005634	Cellular Component:nucleus
Ga05G1047	GO:0000786	Cellular Component:nucleosome
Ga05G1047	GO:0005634	Cellular Component:nucleus
Ga05G1047	GO:0003677	Molecular Function:DNA binding
Ga05G1047	GO:0046982	Molecular Function:protein heterodimerization activity
Ga05G1048	GO:0008033	Biological Process:tRNA processing
Ga05G1048	GO:0003824	Molecular Function:catalytic activity
Ga05G1048	GO:0004540	Molecular Function:ribonuclease activity
Ga05G1049	GO:0005515	Molecular Function:protein binding
Ga05G1050	GO:0055114	Biological Process:oxidation-reduction process
Ga05G1050	GO:0046274	Biological Process:lignin catabolic process
Ga05G1050	GO:0048046	Cellular Component:apoplast
Ga05G1050	GO:0005507	Molecular Function:copper ion binding
Ga05G1050	GO:0005507	Molecular Function:copper ion binding
Ga05G1050	GO:0052716	Molecular Function:hydroquinone:oxygen oxidoreductase activity
Ga05G1050	GO:0016491	Molecular Function:oxidoreductase activity
Ga05G1051	GO:0007018	Biological Process:microtubule-based movement
Ga05G1051	GO:0007018	Biological Process:microtubule-based movement
Ga05G1051	GO:0005524	Molecular Function:ATP binding
Ga05G1051	GO:0008017	Molecular Function:microtubule binding
Ga05G1051	GO:0003777	Molecular Function:microtubule motor activity
Ga05G1052	GO:0031011	Cellular Component:Ino80 complex
Ga05G1053	GO:0003677	Molecular Function:DNA binding
Ga05G1054	GO:0055114	Biological Process:oxidation-reduction process
Ga05G1054	GO:0046274	Biological Process:lignin catabolic process
Ga05G1054	GO:0048046	Cellular Component:apoplast
Ga05G1054	GO:0005507	Molecular Function:copper ion binding
Ga05G1054	GO:0005507	Molecular Function:copper ion binding
Ga05G1054	GO:0052716	Molecular Function:hydroquinone:oxygen oxidoreductase activity
Ga05G1054	GO:0016491	Molecular Function:oxidoreductase activity
Ga05G1055	GO:0006468	Biological Process:protein phosphorylation
Ga05G1055	GO:0005524	Molecular Function:ATP binding
Ga05G1055	GO:0005524	Molecular Function:ATP binding
Ga05G1055	GO:0004672	Molecular Function:protein kinase activity
Ga05G1056	GO:0000160	Biological Process:phosphorelay signal transduction system
Ga05G1056	GO:0005515	Molecular Function:protein binding
Ga05G1057	GO:0006468	Biological Process:protein phosphorylation
Ga05G1057	GO:0005524	Molecular Function:ATP binding
Ga05G1057	GO:0005524	Molecular Function:ATP binding
Ga05G1057	GO:0004707	Molecular Function:MAP kinase activity
Ga05G1057	GO:0004672	Molecular Function:protein kinase activity
Ga05G1061	GO:0006355	Biological Process:regulation of transcription, DNA-templated
Ga05G1061	GO:0003677	Molecular Function:DNA binding
Ga05G1061	GO:0003700	Molecular Function:DNA-binding transcription factor activity
Ga05G1062	GO:0030014	Cellular Component:CCR4-NOT complex
Ga05G1062	GO:0003676	Molecular Function:nucleic acid binding
Ga05G1062	GO:0004842	Molecular Function:ubiquitin-protein transferase activity
Ga05G1063	GO:0055114	Biological Process:oxidation-reduction process
Ga05G1063	GO:0006979	Biological Process:response to oxidative stress
Ga05G1063	GO:0020037	Molecular Function:heme binding
Ga05G1063	GO:0004601	Molecular Function:peroxidase activity
Ga05G1064	GO:0006468	Biological Process:protein phosphorylation
Ga05G1064	GO:0005524	Molecular Function:ATP binding
Ga05G1064	GO:0005524	Molecular Function:ATP binding
Ga05G1064	GO:0004707	Molecular Function:MAP kinase activity
Ga05G1064	GO:0004672	Molecular Function:protein kinase activity
Ga05G1065	GO:0055085	Biological Process:transmembrane transport
Ga05G1065	GO:0006857	Biological Process:oligopeptide transport
Ga05G1065	GO:0016020	Cellular Component:membrane
Ga05G1065	GO:0016020	Cellular Component:membrane
Ga05G1065	GO:0022857	Molecular Function:transmembrane transporter activity
Ga05G1065	GO:0005215	Molecular Function:transporter activity
Ga05G1066	GO:0006397	Biological Process:mRNA processing
Ga05G1066	GO:0003676	Molecular Function:nucleic acid binding
Ga05G1067	GO:0006412	Biological Process:translation
Ga05G1067	GO:0005622	Cellular Component:intracellular
Ga05G1067	GO:0005840	Cellular Component:ribosome
Ga05G1067	GO:0003723	Molecular Function:RNA binding
Ga05G1067	GO:0003735	Molecular Function:structural constituent of ribosome
Ga05G1069	GO:0006468	Biological Process:protein phosphorylation
Ga05G1069	GO:0005524	Molecular Function:ATP binding
Ga05G1069	GO:0005515	Molecular Function:protein binding
Ga05G1069	GO:0004672	Molecular Function:protein kinase activity
Ga05G1071	GO:0005634	Cellular Component:nucleus
Ga05G1071	GO:0003700	Molecular Function:DNA-binding transcription factor activity
Ga05G1073	GO:0005515	Molecular Function:protein binding
Ga05G1074	GO:0003676	Molecular Function:nucleic acid binding
Ga05G1074	GO:0005515	Molecular Function:protein binding
Ga05G1075	GO:0009055	Molecular Function:electron transfer activity
Ga05G1077	GO:0003676	Molecular Function:nucleic acid binding
Ga05G1078	GO:0055085	Biological Process:transmembrane transport
Ga05G1078	GO:0016021	Cellular Component:integral component of membrane
Ga05G1079	GO:0005737	Cellular Component:cytoplasm
Ga05G1079	GO:0005852	Cellular Component:eukaryotic translation initiation factor 3 complex
Ga05G1079	GO:0005515	Molecular Function:protein binding
Ga05G1079	GO:0003743	Molecular Function:translation initiation factor activity
Ga05G1080	GO:0005515	Molecular Function:protein binding
Ga05G1081	GO:0008270	Molecular Function:zinc ion binding
Ga05G1084	GO:0045454	Biological Process:cell redox homeostasis
Ga05G1084	GO:0003756	Molecular Function:protein disulfide isomerase activity
Ga05G1085	GO:0003676	Molecular Function:nucleic acid binding
Ga05G1085	GO:0004523	Molecular Function:RNA-DNA hybrid ribonuclease activity
Ga05G1087	GO:0006465	Biological Process:signal peptide processing
Ga05G1087	GO:0016021	Cellular Component:integral component of membrane
Ga05G1087	GO:0005787	Cellular Component:signal peptidase complex
Ga05G1087	GO:0008233	Molecular Function:peptidase activity
Ga05G1088	GO:0006468	Biological Process:protein phosphorylation
Ga05G1088	GO:0005524	Molecular Function:ATP binding
Ga05G1088	GO:0005524	Molecular Function:ATP binding
Ga05G1088	GO:0004672	Molecular Function:protein kinase activity
Ga05G1091	GO:0055085	Biological Process:transmembrane transport
Ga05G1091	GO:0016020	Cellular Component:membrane
Ga05G1091	GO:0015267	Molecular Function:channel activity
Ga05G1092	GO:0006412	Biological Process:translation
Ga05G1092	GO:0005840	Cellular Component:ribosome
Ga05G1092	GO:0003735	Molecular Function:structural constituent of ribosome
Ga05G1094	GO:0003677	Molecular Function:DNA binding
Ga05G1094	GO:0008289	Molecular Function:lipid binding
Ga05G1097	GO:0006355	Biological Process:regulation of transcription, DNA-templated
Ga05G1097	GO:0009725	Biological Process:response to hormone
Ga05G1097	GO:0005634	Cellular Component:nucleus
Ga05G1097	GO:0003677	Molecular Function:DNA binding
Ga05G1097	GO:0003677	Molecular Function:DNA binding
Ga05G1097	GO:0005515	Molecular Function:protein binding
Ga05G1098	GO:0006355	Biological Process:regulation of transcription, DNA-templated
Ga05G1098	GO:0003700	Molecular Function:DNA-binding transcription factor activity
Ga05G1098	GO:0043565	Molecular Function:sequence-specific DNA binding
Ga05G1098	GO:0008270	Molecular Function:zinc ion binding
Ga05G1098	GO:0008270	Molecular Function:zinc ion binding
Ga05G1099	GO:0008289	Molecular Function:lipid binding
Ga05G1104	GO:0055085	Biological Process:transmembrane transport
Ga05G1104	GO:0006811	Biological Process:ion transport
Ga05G1104	GO:0006813	Biological Process:potassium ion transport
Ga05G1104	GO:0016020	Cellular Component:membrane
Ga05G1104	GO:0016020	Cellular Component:membrane
Ga05G1104	GO:0005216	Molecular Function:ion channel activity
Ga05G1104	GO:0005249	Molecular Function:voltage-gated potassium channel activity
Ga05G1107	GO:0006468	Biological Process:protein phosphorylation
Ga05G1107	GO:0005524	Molecular Function:ATP binding
Ga05G1107	GO:0005524	Molecular Function:ATP binding
Ga05G1107	GO:0004672	Molecular Function:protein kinase activity
Ga05G1110	GO:0006468	Biological Process:protein phosphorylation
Ga05G1110	GO:0005524	Molecular Function:ATP binding
Ga05G1110	GO:0004672	Molecular Function:protein kinase activity
Ga05G1111	GO:0004089	Molecular Function:carbonate dehydratase activity
Ga05G1111	GO:0008270	Molecular Function:zinc ion binding
Ga05G1112	GO:0003676	Molecular Function:nucleic acid binding
Ga05G1112	GO:0003676	Molecular Function:nucleic acid binding
Ga05G1112	GO:0004523	Molecular Function:RNA-DNA hybrid ribonuclease activity
Ga05G1113	GO:0004089	Molecular Function:carbonate dehydratase activity
Ga05G1113	GO:0008270	Molecular Function:zinc ion binding
Ga05G1115	GO:0006355	Biological Process:regulation of transcription, DNA-templated
Ga05G1115	GO:0003677	Molecular Function:DNA binding
Ga05G1115	GO:0003677	Molecular Function:DNA binding
Ga05G1116	GO:0006468	Biological Process:protein phosphorylation
Ga05G1116	GO:0005524	Molecular Function:ATP binding
Ga05G1116	GO:0004672	Molecular Function:protein kinase activity
Ga05G1120	GO:0051087	Molecular Function:chaperone binding
Ga05G1120	GO:0005515	Molecular Function:protein binding
Ga05G1121	GO:0003779	Molecular Function:actin binding
Ga05G1122	GO:0046907	Biological Process:intracellular transport
Ga05G1123	GO:0005524	Molecular Function:ATP binding
Ga05G1123	GO:0016887	Molecular Function:ATPase activity
Ga05G1124	GO:0006457	Biological Process:protein folding
Ga05G1124	GO:0042026	Biological Process:protein refolding
Ga05G1124	GO:0005737	Cellular Component:cytoplasm
Ga05G1124	GO:0005524	Molecular Function:ATP binding
Ga05G1124	GO:0005524	Molecular Function:ATP binding
Ga05G1126	GO:0005515	Molecular Function:protein binding
Ga05G1127	GO:0055085	Biological Process:transmembrane transport
Ga05G1127	GO:0016021	Cellular Component:integral component of membrane
Ga05G1130	GO:0016020	Cellular Component:membrane
Ga05G1130	GO:0005524	Molecular Function:ATP binding
Ga05G1130	GO:0016887	Molecular Function:ATPase activity
Ga05G1131	GO:0030001	Biological Process:metal ion transport
Ga05G1131	GO:0046872	Molecular Function:metal ion binding
Ga05G1132	GO:0003677	Molecular Function:DNA binding
Ga05G1133	GO:0005975	Biological Process:carbohydrate metabolic process
Ga05G1133	GO:0042546	Biological Process:cell wall biogenesis
Ga05G1133	GO:0006073	Biological Process:cellular glucan metabolic process
Ga05G1133	GO:0010411	Biological Process:xyloglucan metabolic process
Ga05G1133	GO:0048046	Cellular Component:apoplast
Ga05G1133	GO:0005618	Cellular Component:cell wall
Ga05G1133	GO:0004553	Molecular Function:hydrolase activity, hydrolyzing O-glycosyl compounds
Ga05G1133	GO:0016762	Molecular Function:xyloglucan:xyloglucosyl transferase activity
Ga05G1134	GO:0006486	Biological Process:protein glycosylation
Ga05G1134	GO:0016757	Molecular Function:transferase activity, transferring glycosyl groups
Ga05G1136	GO:0055085	Biological Process:transmembrane transport
Ga05G1136	GO:0016021	Cellular Component:integral component of membrane
Ga05G1137	GO:0045132	Biological Process:meiotic chromosome segregation
Ga05G1137	GO:0000775	Cellular Component:chromosome, centromeric region
Ga05G1137	GO:0005634	Cellular Component:nucleus
Ga05G1139	GO:0006470	Biological Process:protein dephosphorylation
Ga05G1139	GO:0003824	Molecular Function:catalytic activity
Ga05G1139	GO:0043169	Molecular Function:cation binding
Ga05G1139	GO:0004722	Molecular Function:protein serine/threonine phosphatase activity
Ga05G1140	GO:0006468	Biological Process:protein phosphorylation
Ga05G1140	GO:0005524	Molecular Function:ATP binding
Ga05G1140	GO:0005524	Molecular Function:ATP binding
Ga05G1140	GO:0004672	Molecular Function:protein kinase activity
Ga05G1141	GO:0046907	Biological Process:intracellular transport
Ga05G1142	GO:0006355	Biological Process:regulation of transcription, DNA-templated
Ga05G1142	GO:0003700	Molecular Function:DNA-binding transcription factor activity
Ga05G1143	GO:0003677	Molecular Function:DNA binding
Ga05G1144	GO:0005515	Molecular Function:protein binding
Ga05G1145	GO:0006468	Biological Process:protein phosphorylation
Ga05G1145	GO:0005524	Molecular Function:ATP binding
Ga05G1145	GO:0004672	Molecular Function:protein kinase activity
Ga05G1147	GO:0003676	Molecular Function:nucleic acid binding
Ga05G1150	GO:0005515	Molecular Function:protein binding
Ga05G1151	GO:0016758	Molecular Function:transferase activity, transferring hexosyl groups
Ga05G1152	GO:0055085	Biological Process:transmembrane transport
Ga05G1152	GO:0022857	Molecular Function:transmembrane transporter activity
Ga05G1152	GO:0022857	Molecular Function:transmembrane transporter activity
Ga05G1153	GO:0003824	Molecular Function:catalytic activity
Ga05G1154	GO:0055085	Biological Process:transmembrane transport
Ga05G1154	GO:0006812	Biological Process:cation transport
Ga05G1154	GO:0016021	Cellular Component:integral component of membrane
Ga05G1154	GO:0015299	Molecular Function:solute:proton antiporter activity
Ga05G1155	GO:0005515	Molecular Function:protein binding
Ga05G1159	GO:0055114	Biological Process:oxidation-reduction process
Ga05G1159	GO:0020037	Molecular Function:heme binding
Ga05G1159	GO:0005506	Molecular Function:iron ion binding
Ga05G1159	GO:0016705	Molecular Function:oxidoreductase activity, acting on paired donors, with incorporation or reduction of molecular oxygen
Ga05G1160	GO:0009058	Biological Process:biosynthetic process
Ga05G1160	GO:0003824	Molecular Function:catalytic activity
Ga05G1160	GO:0008168	Molecular Function:methyltransferase activity
Ga05G1160	GO:0030170	Molecular Function:pyridoxal phosphate binding
Ga05G1161	GO:0003676	Molecular Function:nucleic acid binding
Ga05G1161	GO:0005515	Molecular Function:protein binding
Ga05G1162	GO:0055085	Biological Process:transmembrane transport
Ga05G1162	GO:0006811	Biological Process:ion transport
Ga05G1162	GO:0006813	Biological Process:potassium ion transport
Ga05G1162	GO:0016020	Cellular Component:membrane
Ga05G1162	GO:0016020	Cellular Component:membrane
Ga05G1162	GO:0005216	Molecular Function:ion channel activity
Ga05G1162	GO:0005515	Molecular Function:protein binding
Ga05G1162	GO:0005249	Molecular Function:voltage-gated potassium channel activity
Ga05G1163	GO:0006457	Biological Process:protein folding
Ga05G1163	GO:0005524	Molecular Function:ATP binding
Ga05G1163	GO:0005524	Molecular Function:ATP binding
Ga05G1163	GO:0051082	Molecular Function:unfolded protein binding
Ga05G1165	GO:0006414	Biological Process:translational elongation
Ga05G1165	GO:0043043	Biological Process:peptide biosynthetic process
Ga05G1165	GO:0005737	Cellular Component:cytoplasm
Ga05G1165	GO:0003746	Molecular Function:translation elongation factor activity
Ga05G1166	GO:0005515	Molecular Function:protein binding
Ga05G1166	GO:0008270	Molecular Function:zinc ion binding
Ga05G1168	GO:0006355	Biological Process:regulation of transcription, DNA-templated
Ga05G1168	GO:0016602	Cellular Component:CCAAT-binding factor complex
Ga05G1168	GO:0003677	Molecular Function:DNA binding
Ga05G1168	GO:0003700	Molecular Function:DNA-binding transcription factor activity
Ga05G1169	GO:0055114	Biological Process:oxidation-reduction process
Ga05G1169	GO:0016491	Molecular Function:oxidoreductase activity
Ga05G1170	GO:0005096	Molecular Function:GTPase activator activity
Ga05G1171	GO:0003824	Molecular Function:catalytic activity
Ga05G1173	GO:0005975	Biological Process:carbohydrate metabolic process
Ga05G1173	GO:0005975	Biological Process:carbohydrate metabolic process
Ga05G1173	GO:0030246	Molecular Function:carbohydrate binding
Ga05G1173	GO:0003824	Molecular Function:catalytic activity
Ga05G1173	GO:0004553	Molecular Function:hydrolase activity, hydrolyzing O-glycosyl compounds
Ga05G1174	GO:0007017	Biological Process:microtubule-based process
Ga05G1174	GO:0005874	Cellular Component:microtubule
Ga05G1174	GO:0005525	Molecular Function:GTP binding
Ga05G1174	GO:0003924	Molecular Function:GTPase activity
Ga05G1174	GO:0005200	Molecular Function:structural constituent of cytoskeleton
Ga05G1175	GO:0005515	Molecular Function:protein binding
Ga05G1176	GO:0080048	Molecular Function:GDP-D-glucose phosphorylase activity
Ga05G1177	GO:0006468	Biological Process:protein phosphorylation
Ga05G1177	GO:0005524	Molecular Function:ATP binding
Ga05G1177	GO:0005524	Molecular Function:ATP binding
Ga05G1177	GO:0004672	Molecular Function:protein kinase activity
Ga05G1179	GO:0005634	Cellular Component:nucleus
Ga05G1180	GO:0000398	Biological Process:mRNA splicing, via spliceosome
Ga05G1181	GO:0006886	Biological Process:intracellular protein transport
Ga05G1181	GO:0005515	Molecular Function:protein binding
Ga05G1182	GO:0008289	Molecular Function:lipid binding
Ga05G1183	GO:0006508	Biological Process:proteolysis
Ga05G1183	GO:0004252	Molecular Function:serine-type endopeptidase activity
Ga05G1184	GO:0006890	Biological Process:retrograde vesicle-mediated transport, Golgi to endoplasmic reticulum
Ga05G1184	GO:0005515	Molecular Function:protein binding
Ga05G1184	GO:0005198	Molecular Function:structural molecule activity
Ga05G1186	GO:0006355	Biological Process:regulation of transcription, DNA-templated
Ga05G1186	GO:0003700	Molecular Function:DNA-binding transcription factor activity
Ga05G1186	GO:0043565	Molecular Function:sequence-specific DNA binding
Ga05G1187	GO:0006869	Biological Process:lipid transport
Ga05G1187	GO:0008289	Molecular Function:lipid binding
Ga05G1188	GO:0006869	Biological Process:lipid transport
Ga05G1188	GO:0008289	Molecular Function:lipid binding
Ga05G1190	GO:0006260	Biological Process:DNA replication
Ga05G1190	GO:0005524	Molecular Function:ATP binding
Ga05G1190	GO:0003678	Molecular Function:DNA helicase activity
Ga05G1191	GO:0055114	Biological Process:oxidation-reduction process
Ga05G1191	GO:0071949	Molecular Function:FAD binding
Ga05G1191	GO:0050660	Molecular Function:flavin adenine dinucleotide binding
Ga05G1191	GO:0050660	Molecular Function:flavin adenine dinucleotide binding
Ga05G1191	GO:0016491	Molecular Function:oxidoreductase activity
Ga05G1192	GO:0005524	Molecular Function:ATP binding
Ga05G1192	GO:0004386	Molecular Function:helicase activity
Ga05G1192	GO:0003676	Molecular Function:nucleic acid binding
Ga05G1192	GO:0003676	Molecular Function:nucleic acid binding
Ga05G1194	GO:0005737	Cellular Component:cytoplasm
Ga05G1194	GO:0016462	Molecular Function:pyrophosphatase activity
Ga05G1195	GO:0006629	Biological Process:lipid metabolic process
Ga05G1196	GO:0006886	Biological Process:intracellular protein transport
Ga05G1196	GO:0005515	Molecular Function:protein binding
Ga05G1197	GO:0006468	Biological Process:protein phosphorylation
Ga05G1197	GO:0005524	Molecular Function:ATP binding
Ga05G1197	GO:0005524	Molecular Function:ATP binding
Ga05G1197	GO:0004672	Molecular Function:protein kinase activity
Ga05G1198	GO:0055114	Biological Process:oxidation-reduction process
Ga05G1198	GO:0050660	Molecular Function:flavin adenine dinucleotide binding
Ga05G1198	GO:0016614	Molecular Function:oxidoreductase activity, acting on CH-OH group of donors
Ga05G1199	GO:0006887	Biological Process:exocytosis
Ga05G1199	GO:0000145	Cellular Component:exocyst
Ga05G1200	GO:0016020	Cellular Component:membrane
Ga05G1201	GO:0070588	Biological Process:calcium ion transmembrane transport
Ga05G1201	GO:0016021	Cellular Component:integral component of membrane
Ga05G1201	GO:0016020	Cellular Component:membrane
Ga05G1201	GO:0005524	Molecular Function:ATP binding
Ga05G1201	GO:0005388	Molecular Function:calcium-transporting ATPase activity
Ga05G1201	GO:0005516	Molecular Function:calmodulin binding
Ga05G1201	GO:0000166	Molecular Function:nucleotide binding
Ga05G1203	GO:0006887	Biological Process:exocytosis
Ga05G1203	GO:0000145	Cellular Component:exocyst
Ga05G1204	GO:0048037	Molecular Function:cofactor binding
Ga05G1205	GO:0006952	Biological Process:defense response
Ga05G1205	GO:0016021	Cellular Component:integral component of membrane
Ga05G1206	GO:0048037	Molecular Function:cofactor binding
Ga05G1207	GO:0005515	Molecular Function:protein binding
Ga05G1209	GO:0006468	Biological Process:protein phosphorylation
Ga05G1209	GO:0005524	Molecular Function:ATP binding
Ga05G1209	GO:0004672	Molecular Function:protein kinase activity
Ga05G1211	GO:0015991	Biological Process:ATP hydrolysis coupled proton transport
Ga05G1211	GO:0046034	Biological Process:ATP metabolic process
Ga05G1211	GO:0046034	Biological Process:ATP metabolic process
Ga05G1211	GO:1902600	Biological Process:proton transmembrane transport
Ga05G1211	GO:0033180	Cellular Component:proton-transporting V-type ATPase, V1 domain
Ga05G1211	GO:0005524	Molecular Function:ATP binding
Ga05G1211	GO:0046961	Molecular Function:proton-transporting ATPase activity, rotational mechanism
Ga05G1213	GO:0055085	Biological Process:transmembrane transport
Ga05G1213	GO:0022857	Molecular Function:transmembrane transporter activity
Ga05G1213	GO:0022857	Molecular Function:transmembrane transporter activity
Ga05G1214	GO:0001522	Biological Process:pseudouridine synthesis
Ga05G1214	GO:0009451	Biological Process:RNA modification
Ga05G1214	GO:0009982	Molecular Function:pseudouridine synthase activity
Ga05G1214	GO:0003723	Molecular Function:RNA binding
Ga05G1215	GO:0006418	Biological Process:tRNA aminoacylation for protein translation
Ga05G1215	GO:0004812	Molecular Function:aminoacyl-tRNA ligase activity
Ga05G1215	GO:0005524	Molecular Function:ATP binding
Ga05G1215	GO:0000166	Molecular Function:nucleotide binding
Ga05G1215	GO:0004831	Molecular Function:tyrosine-tRNA ligase activity
Ga05G1216	GO:0009733	Biological Process:response to auxin
Ga05G1217	GO:0006468	Biological Process:protein phosphorylation
Ga05G1217	GO:0005524	Molecular Function:ATP binding
Ga05G1217	GO:0004672	Molecular Function:protein kinase activity
Ga05G1218	GO:0006468	Biological Process:protein phosphorylation
Ga05G1218	GO:0005524	Molecular Function:ATP binding
Ga05G1218	GO:0005515	Molecular Function:protein binding
Ga05G1218	GO:0004672	Molecular Function:protein kinase activity
Ga05G1219	GO:0016866	Molecular Function:intramolecular transferase activity
Ga05G1220	GO:0055114	Biological Process:oxidation-reduction process
Ga05G1220	GO:0020037	Molecular Function:heme binding
Ga05G1220	GO:0005506	Molecular Function:iron ion binding
Ga05G1220	GO:0016705	Molecular Function:oxidoreductase activity, acting on paired donors, with incorporation or reduction of molecular oxygen
Ga05G1221	GO:0016020	Cellular Component:membrane
Ga05G1221	GO:0005524	Molecular Function:ATP binding
Ga05G1221	GO:0016887	Molecular Function:ATPase activity
Ga05G1222	GO:0016866	Molecular Function:intramolecular transferase activity
Ga05G1223	GO:0006468	Biological Process:protein phosphorylation
Ga05G1223	GO:0005524	Molecular Function:ATP binding
Ga05G1223	GO:0005515	Molecular Function:protein binding
Ga05G1223	GO:0004672	Molecular Function:protein kinase activity
Ga05G1224	GO:0008289	Molecular Function:lipid binding
Ga05G1225	GO:0055085	Biological Process:transmembrane transport
Ga05G1225	GO:0016021	Cellular Component:integral component of membrane
Ga05G1225	GO:0003723	Molecular Function:RNA binding
Ga05G1225	GO:0022857	Molecular Function:transmembrane transporter activity
Ga05G1226	GO:0003677	Molecular Function:DNA binding
Ga05G1230	GO:0016747	Molecular Function:transferase activity, transferring acyl groups other than amino-acyl groups
Ga05G1231	GO:0016747	Molecular Function:transferase activity, transferring acyl groups other than amino-acyl groups
Ga05G1232	GO:0016747	Molecular Function:transferase activity, transferring acyl groups other than amino-acyl groups
Ga05G1236	GO:0006355	Biological Process:regulation of transcription, DNA-templated
Ga05G1236	GO:0016573	Biological Process:histone acetylation
Ga05G1236	GO:0005634	Cellular Component:nucleus
Ga05G1236	GO:0004402	Molecular Function:histone acetyltransferase activity
Ga05G1236	GO:0003712	Molecular Function:transcription coregulator activity
Ga05G1236	GO:0008270	Molecular Function:zinc ion binding
Ga05G1239	GO:0006355	Biological Process:regulation of transcription, DNA-templated
Ga05G1239	GO:0003677	Molecular Function:DNA binding
Ga05G1239	GO:0003700	Molecular Function:DNA-binding transcription factor activity
Ga05G1240	GO:0016021	Cellular Component:integral component of membrane
Ga05G1241	GO:0006508	Biological Process:proteolysis
Ga05G1241	GO:0004190	Molecular Function:aspartic-type endopeptidase activity
Ga05G1242	GO:0006506	Biological Process:GPI anchor biosynthetic process
Ga05G1242	GO:0005789	Cellular Component:endoplasmic reticulum membrane
Ga05G1247	GO:0016747	Molecular Function:transferase activity, transferring acyl groups other than amino-acyl groups
Ga05G1248	GO:0006470	Biological Process:protein dephosphorylation
Ga05G1248	GO:0003824	Molecular Function:catalytic activity
Ga05G1248	GO:0043169	Molecular Function:cation binding
Ga05G1248	GO:0004722	Molecular Function:protein serine/threonine phosphatase activity
Ga05G1251	GO:0055114	Biological Process:oxidation-reduction process
Ga05G1251	GO:0003824	Molecular Function:catalytic activity
Ga05G1251	GO:0010181	Molecular Function:FMN binding
Ga05G1251	GO:0016491	Molecular Function:oxidoreductase activity
Ga05G1252	GO:0009055	Molecular Function:electron transfer activity
Ga05G1253	GO:0006468	Biological Process:protein phosphorylation
Ga05G1253	GO:0005524	Molecular Function:ATP binding
Ga05G1253	GO:0005524	Molecular Function:ATP binding
Ga05G1253	GO:0004672	Molecular Function:protein kinase activity
Ga05G1253	GO:0004674	Molecular Function:protein serine/threonine kinase activity
Ga05G1254	GO:0005515	Molecular Function:protein binding
Ga05G1255	GO:0055085	Biological Process:transmembrane transport
Ga05G1255	GO:0006811	Biological Process:ion transport
Ga05G1255	GO:0016020	Cellular Component:membrane
Ga05G1255	GO:0005216	Molecular Function:ion channel activity
Ga05G1255	GO:0005515	Molecular Function:protein binding
Ga05G1257	GO:0055085	Biological Process:transmembrane transport
Ga05G1257	GO:0016021	Cellular Component:integral component of membrane
Ga05G1257	GO:0016021	Cellular Component:integral component of membrane
Ga05G1257	GO:0005524	Molecular Function:ATP binding
Ga05G1257	GO:0016887	Molecular Function:ATPase activity
Ga05G1257	GO:0042626	Molecular Function:ATPase activity, coupled to transmembrane movement of substances
Ga05G1261	GO:0006281	Biological Process:DNA repair
Ga05G1261	GO:0006284	Biological Process:base-excision repair
Ga05G1261	GO:0003824	Molecular Function:catalytic activity
Ga05G1261	GO:0008725	Molecular Function:DNA-3-methyladenine glycosylase activity
Ga05G1262	GO:0006355	Biological Process:regulation of transcription, DNA-templated
Ga05G1262	GO:0003700	Molecular Function:DNA-binding transcription factor activity
Ga05G1262	GO:0043565	Molecular Function:sequence-specific DNA binding
Ga05G1263	GO:0006468	Biological Process:protein phosphorylation
Ga05G1263	GO:0007165	Biological Process:signal transduction
Ga05G1263	GO:0005524	Molecular Function:ATP binding
Ga05G1263	GO:0005524	Molecular Function:ATP binding
Ga05G1263	GO:0004672	Molecular Function:protein kinase activity
Ga05G1264	GO:0030001	Biological Process:metal ion transport
Ga05G1264	GO:0016020	Cellular Component:membrane
Ga05G1264	GO:0046873	Molecular Function:metal ion transmembrane transporter activity
Ga05G1265	GO:0003824	Molecular Function:catalytic activity
Ga05G1265	GO:0050662	Molecular Function:coenzyme binding
Ga05G1266	GO:0031047	Biological Process:gene silencing by RNA
Ga05G1267	GO:0031047	Biological Process:gene silencing by RNA
Ga05G1268	GO:0055085	Biological Process:transmembrane transport
Ga05G1268	GO:0016020	Cellular Component:membrane
Ga05G1268	GO:0015267	Molecular Function:channel activity
Ga05G1269	GO:0003676	Molecular Function:nucleic acid binding
Ga05G1270	GO:0005759	Cellular Component:mitochondrial matrix
Ga06G1111	GO:0003677	Molecular Function:DNA binding
Ga06G1112	GO:0006886	Biological Process:intracellular protein transport
Ga06G1112	GO:0006614	Biological Process:SRP-dependent cotranslational protein targeting to membrane
Ga06G1112	GO:0005785	Cellular Component:signal recognition particle receptor complex
Ga06G1112	GO:0005525	Molecular Function:GTP binding
Ga06G1112	GO:0003924	Molecular Function:GTPase activity
Ga06G1112	GO:0005047	Molecular Function:signal recognition particle binding
Ga06G1113	GO:0016021	Cellular Component:integral component of membrane
Ga06G1119	GO:0005524	Molecular Function:ATP binding
Ga06G1119	GO:0003676	Molecular Function:nucleic acid binding
Ga06G1121	GO:0016787	Molecular Function:hydrolase activity
Ga06G1123	GO:0006890	Biological Process:retrograde vesicle-mediated transport, Golgi to endoplasmic reticulum
Ga06G1123	GO:0030126	Cellular Component:COPI vesicle coat
Ga06G1124	GO:0006355	Biological Process:regulation of transcription, DNA-templated
Ga06G1124	GO:0003677	Molecular Function:DNA binding
Ga06G1124	GO:0003700	Molecular Function:DNA-binding transcription factor activity
Ga06G1125	GO:0005515	Molecular Function:protein binding
Ga06G1128	GO:0000398	Biological Process:mRNA splicing, via spliceosome
Ga06G1128	GO:0005737	Cellular Component:cytoplasm
Ga06G1128	GO:0005852	Cellular Component:eukaryotic translation initiation factor 3 complex
Ga06G1128	GO:0005689	Cellular Component:U12-type spliceosomal complex
Ga06G1128	GO:0003743	Molecular Function:translation initiation factor activity
Ga06G1129	GO:0009116	Biological Process:nucleoside metabolic process
Ga06G1129	GO:0006168	Biological Process:adenine salvage
Ga06G1129	GO:0005737	Cellular Component:cytoplasm
Ga06G1129	GO:0003999	Molecular Function:adenine phosphoribosyltransferase activity
Ga06G1130	GO:0035091	Molecular Function:phosphatidylinositol binding
Ga06G1132	GO:0006355	Biological Process:regulation of transcription, DNA-templated
Ga06G1132	GO:0008270	Molecular Function:zinc ion binding
Ga06G1133	GO:0005515	Molecular Function:protein binding
Ga06G1135	GO:0055114	Biological Process:oxidation-reduction process
Ga06G1135	GO:0006979	Biological Process:response to oxidative stress
Ga06G1135	GO:0020037	Molecular Function:heme binding
Ga06G1135	GO:0004601	Molecular Function:peroxidase activity
Ga06G1136	GO:0005524	Molecular Function:ATP binding
Ga06G1138	GO:0016020	Cellular Component:membrane
Ga06G1138	GO:0008375	Molecular Function:acetylglucosaminyltransferase activity
Ga06G1140	GO:0005985	Biological Process:sucrose metabolic process
Ga06G1140	GO:0016157	Molecular Function:sucrose synthase activity
Ga06G1140	GO:0046524	Molecular Function:sucrose-phosphate synthase activity
Ga06G1141	GO:0003993	Molecular Function:acid phosphatase activity
Ga06G1141	GO:0003993	Molecular Function:acid phosphatase activity
Ga06G1141	GO:0016787	Molecular Function:hydrolase activity
Ga06G1141	GO:0046872	Molecular Function:metal ion binding
Ga06G1142	GO:0003676	Molecular Function:nucleic acid binding
Ga06G1143	GO:0030246	Molecular Function:carbohydrate binding
Ga06G1144	GO:0006412	Biological Process:translation
Ga06G1144	GO:0006412	Biological Process:translation
Ga06G1144	GO:0005622	Cellular Component:intracellular
Ga06G1144	GO:0005840	Cellular Component:ribosome
Ga06G1144	GO:0015935	Cellular Component:small ribosomal subunit
Ga06G1144	GO:0003735	Molecular Function:structural constituent of ribosome
Ga06G1145	GO:0015986	Biological Process:ATP synthesis coupled proton transport
Ga06G1145	GO:0045263	Cellular Component:proton-transporting ATP synthase complex, coupling factor F(o)
Ga06G1145	GO:0015078	Molecular Function:proton transmembrane transporter activity
Ga06G1146	GO:0006486	Biological Process:protein glycosylation
Ga06G1146	GO:0016020	Cellular Component:membrane
Ga06G1146	GO:0008378	Molecular Function:galactosyltransferase activity
Ga06G1147	GO:0006355	Biological Process:regulation of transcription, DNA-templated
Ga06G1147	GO:0005515	Molecular Function:protein binding
Ga06G1149	GO:0006851	Biological Process:mitochondrial calcium ion transmembrane transport
Ga06G1149	GO:0005509	Molecular Function:calcium ion binding
Ga06G1149	GO:0005509	Molecular Function:calcium ion binding
Ga06G1152	GO:0006355	Biological Process:regulation of transcription, DNA-templated
Ga06G1152	GO:0005634	Cellular Component:nucleus
Ga06G1152	GO:0003677	Molecular Function:DNA binding
Ga06G1152	GO:0003677	Molecular Function:DNA binding
Ga06G1153	GO:0006468	Biological Process:protein phosphorylation
Ga06G1153	GO:0005524	Molecular Function:ATP binding
Ga06G1153	GO:0005524	Molecular Function:ATP binding
Ga06G1153	GO:0004672	Molecular Function:protein kinase activity
Ga06G1157	GO:0009058	Biological Process:biosynthetic process
Ga06G1157	GO:0006520	Biological Process:cellular amino acid metabolic process
Ga06G1157	GO:0003824	Molecular Function:catalytic activity
Ga06G1157	GO:0003824	Molecular Function:catalytic activity
Ga06G1157	GO:0030170	Molecular Function:pyridoxal phosphate binding
Ga06G1157	GO:0008483	Molecular Function:transaminase activity
Ga06G1159	GO:0003676	Molecular Function:nucleic acid binding
Ga06G1159	GO:0004523	Molecular Function:RNA-DNA hybrid ribonuclease activity
Ga06G1160	GO:0006355	Biological Process:regulation of transcription, DNA-templated
Ga06G1160	GO:0003677	Molecular Function:DNA binding
Ga06G1160	GO:0003700	Molecular Function:DNA-binding transcription factor activity
Ga06G1160	GO:0003700	Molecular Function:DNA-binding transcription factor activity
Ga06G1161	GO:0003677	Molecular Function:DNA binding
Ga06G1161	GO:0046983	Molecular Function:protein dimerization activity
Ga06G1166	GO:0007064	Biological Process:mitotic sister chromatid cohesion
Ga06G1170	GO:0019538	Biological Process:protein metabolic process
Ga06G1170	GO:0042026	Biological Process:protein refolding
Ga06G1170	GO:0009408	Biological Process:response to heat
Ga06G1170	GO:0005737	Cellular Component:cytoplasm
Ga06G1170	GO:0005524	Molecular Function:ATP binding
Ga06G1171	GO:0006355	Biological Process:regulation of transcription, DNA-templated
Ga06G1171	GO:0003700	Molecular Function:DNA-binding transcription factor activity
Ga06G1171	GO:0043565	Molecular Function:sequence-specific DNA binding
Ga06G1173	GO:0006468	Biological Process:protein phosphorylation
Ga06G1173	GO:0007165	Biological Process:signal transduction
Ga06G1173	GO:0005524	Molecular Function:ATP binding
Ga06G1173	GO:0005524	Molecular Function:ATP binding
Ga06G1173	GO:0004672	Molecular Function:protein kinase activity
Ga06G1176	GO:0006355	Biological Process:regulation of transcription, DNA-templated
Ga06G1176	GO:0003700	Molecular Function:DNA-binding transcription factor activity
Ga06G1176	GO:0043565	Molecular Function:sequence-specific DNA binding
Ga06G1177	GO:0008356	Biological Process:asymmetric cell division
Ga06G1178	GO:0009073	Biological Process:aromatic amino acid family biosynthetic process
Ga06G1178	GO:0046417	Biological Process:chorismate metabolic process
Ga06G1178	GO:0004106	Molecular Function:chorismate mutase activity
Ga06G1179	GO:0003824	Molecular Function:catalytic activity
Ga06G1180	GO:0060918	Biological Process:auxin transport
Ga06G1180	GO:0099402	Biological Process:plant organ development
Ga06G1180	GO:0005515	Molecular Function:protein binding
Ga06G1181	GO:0016021	Cellular Component:integral component of membrane
Ga06G1182	GO:0009055	Molecular Function:electron transfer activity
Ga06G1186	GO:0006470	Biological Process:protein dephosphorylation
Ga06G1186	GO:0003824	Molecular Function:catalytic activity
Ga06G1186	GO:0043169	Molecular Function:cation binding
Ga06G1186	GO:0004722	Molecular Function:protein serine/threonine phosphatase activity
Ga06G1187	GO:0045747	Biological Process:positive regulation of Notch signaling pathway
Ga06G1187	GO:0006221	Biological Process:pyrimidine nucleotide biosynthetic process
Ga06G1188	GO:0016567	Biological Process:protein ubiquitination
Ga06G1188	GO:0004842	Molecular Function:ubiquitin-protein transferase activity
Ga06G1190	GO:0003676	Molecular Function:nucleic acid binding
Ga06G1190	GO:0003676	Molecular Function:nucleic acid binding
Ga06G1190	GO:0004523	Molecular Function:RNA-DNA hybrid ribonuclease activity
Ga06G1191	GO:0055114	Biological Process:oxidation-reduction process
Ga06G1191	GO:0006979	Biological Process:response to oxidative stress
Ga06G1191	GO:0020037	Molecular Function:heme binding
Ga06G1191	GO:0004601	Molecular Function:peroxidase activity
Ga06G1193	GO:0006869	Biological Process:lipid transport
Ga06G1193	GO:0008289	Molecular Function:lipid binding
Ga06G1195	GO:0016866	Molecular Function:intramolecular transferase activity
Ga06G1196	GO:0016765	Molecular Function:transferase activity, transferring alkyl or aryl (other than methyl) groups
Ga06G1197	GO:0055085	Biological Process:transmembrane transport
Ga06G1197	GO:0016020	Cellular Component:membrane
Ga06G1197	GO:0022857	Molecular Function:transmembrane transporter activity
Ga06G1199	GO:0015074	Biological Process:DNA integration
Ga06G1199	GO:0003676	Molecular Function:nucleic acid binding
Ga06G1204	GO:0005975	Biological Process:carbohydrate metabolic process
Ga06G1204	GO:0004553	Molecular Function:hydrolase activity, hydrolyzing O-glycosyl compounds
Ga07G0031	GO:0016020	Cellular Component:membrane
Ga07G0031	GO:0005524	Molecular Function:ATP binding
Ga07G0031	GO:0016887	Molecular Function:ATPase activity
Ga07G0032	GO:0006468	Biological Process:protein phosphorylation
Ga07G0032	GO:0005524	Molecular Function:ATP binding
Ga07G0032	GO:0005515	Molecular Function:protein binding
Ga07G0032	GO:0004672	Molecular Function:protein kinase activity
Ga07G0033	GO:0006633	Biological Process:fatty acid biosynthetic process
Ga07G0033	GO:0016790	Molecular Function:thiolester hydrolase activity
Ga07G0038	GO:0003676	Molecular Function:nucleic acid binding
Ga07G0038	GO:0003676	Molecular Function:nucleic acid binding
Ga07G0038	GO:0004523	Molecular Function:RNA-DNA hybrid ribonuclease activity
Ga07G0040	GO:0003860	Molecular Function:3-hydroxyisobutyryl-CoA hydrolase activity
Ga07G0041	GO:0030001	Biological Process:metal ion transport
Ga07G0041	GO:0046872	Molecular Function:metal ion binding
Ga07G0042	GO:0016020	Cellular Component:membrane
Ga07G0046	GO:0006468	Biological Process:protein phosphorylation
Ga07G0046	GO:0005524	Molecular Function:ATP binding
Ga07G0046	GO:0003824	Molecular Function:catalytic activity
Ga07G0046	GO:0043169	Molecular Function:cation binding
Ga07G0046	GO:0004672	Molecular Function:protein kinase activity
Ga07G0047	GO:0008168	Molecular Function:methyltransferase activity
Ga07G0048	GO:0006468	Biological Process:protein phosphorylation
Ga07G0048	GO:0005524	Molecular Function:ATP binding
Ga07G0048	GO:0005524	Molecular Function:ATP binding
Ga07G0048	GO:0004672	Molecular Function:protein kinase activity
Ga07G0049	GO:0003700	Molecular Function:DNA-binding transcription factor activity
Ga07G0050	GO:0006351	Biological Process:transcription, DNA-templated
Ga07G0050	GO:0005634	Cellular Component:nucleus
Ga07G0050	GO:0003677	Molecular Function:DNA binding
Ga07G0050	GO:0003899	Molecular Function:DNA-directed 5'-3' RNA polymerase activity
Ga07G0051	GO:0055114	Biological Process:oxidation-reduction process
Ga07G0051	GO:0016491	Molecular Function:oxidoreductase activity
Ga07G0052	GO:0046983	Molecular Function:protein dimerization activity
Ga07G0053	GO:0009116	Biological Process:nucleoside metabolic process
Ga07G0053	GO:0003824	Molecular Function:catalytic activity
Ga07G0054	GO:0006468	Biological Process:protein phosphorylation
Ga07G0054	GO:0005524	Molecular Function:ATP binding
Ga07G0054	GO:0005524	Molecular Function:ATP binding
Ga07G0054	GO:0004672	Molecular Function:protein kinase activity
Ga07G0056	GO:0055114	Biological Process:oxidation-reduction process
Ga07G0056	GO:0006635	Biological Process:fatty acid beta-oxidation
Ga07G0056	GO:0006631	Biological Process:fatty acid metabolic process
Ga07G0056	GO:0005777	Cellular Component:peroxisome
Ga07G0056	GO:0003857	Molecular Function:3-hydroxyacyl-CoA dehydrogenase activity
Ga07G0056	GO:0003824	Molecular Function:catalytic activity
Ga07G0056	GO:0003824	Molecular Function:catalytic activity
Ga07G0056	GO:0016491	Molecular Function:oxidoreductase activity
Ga07G0056	GO:0005515	Molecular Function:protein binding
Ga07G0058	GO:0005524	Molecular Function:ATP binding
Ga07G0059	GO:0005515	Molecular Function:protein binding
Ga07G0060	GO:0005089	Molecular Function:Rho guanyl-nucleotide exchange factor activity
Ga07G0063	GO:0006468	Biological Process:protein phosphorylation
Ga07G0063	GO:0005524	Molecular Function:ATP binding
Ga07G0063	GO:0005524	Molecular Function:ATP binding
Ga07G0063	GO:0004672	Molecular Function:protein kinase activity
Ga07G0064	GO:0005524	Molecular Function:ATP binding
Ga07G0064	GO:0005515	Molecular Function:protein binding
Ga07G0066	GO:0045892	Biological Process:negative regulation of transcription, DNA-templated
Ga07G0068	GO:0015031	Biological Process:protein transport
Ga07G0070	GO:0005525	Molecular Function:GTP binding
Ga07G0070	GO:0003924	Molecular Function:GTPase activity
Ga07G0076	GO:0055114	Biological Process:oxidation-reduction process
Ga07G0076	GO:0009258	Biological Process:10-formyltetrahydrofolate catabolic process
Ga07G0076	GO:0006730	Biological Process:one-carbon metabolic process
Ga07G0076	GO:0005737	Cellular Component:cytoplasm
Ga07G0076	GO:0016155	Molecular Function:formyltetrahydrofolate dehydrogenase activity
Ga07G0076	GO:0016491	Molecular Function:oxidoreductase activity
Ga07G0076	GO:0016620	Molecular Function:oxidoreductase activity, acting on the aldehyde or oxo group of donors, NAD or NADP as acceptor
Ga07G0078	GO:0055085	Biological Process:transmembrane transport
Ga07G0078	GO:0008272	Biological Process:sulfate transport
Ga07G0078	GO:0008272	Biological Process:sulfate transport
Ga07G0078	GO:1902358	Biological Process:sulfate transmembrane transport
Ga07G0078	GO:0016021	Cellular Component:integral component of membrane
Ga07G0078	GO:0016020	Cellular Component:membrane
Ga07G0078	GO:0008271	Molecular Function:secondary active sulfate transmembrane transporter activity
Ga07G0078	GO:0015116	Molecular Function:sulfate transmembrane transporter activity
Ga07G0082	GO:0006486	Biological Process:protein glycosylation
Ga07G0082	GO:0016757	Molecular Function:transferase activity, transferring glycosyl groups
Ga07G0084	GO:0006355	Biological Process:regulation of transcription, DNA-templated
Ga07G0084	GO:0003677	Molecular Function:DNA binding
Ga07G0084	GO:0003700	Molecular Function:DNA-binding transcription factor activity
Ga07G0088	GO:0005524	Molecular Function:ATP binding
Ga07G0088	GO:0003676	Molecular Function:nucleic acid binding
Ga07G0089	GO:0005515	Molecular Function:protein binding
Ga07G0092	GO:0003968	Molecular Function:RNA-directed 5'-3' RNA polymerase activity
Ga07G0093	GO:0055114	Biological Process:oxidation-reduction process
Ga07G0093	GO:0004471	Molecular Function:malate dehydrogenase (decarboxylating) (NAD+) activity
Ga07G0093	GO:0004471	Molecular Function:malate dehydrogenase (decarboxylating) (NAD+) activity
Ga07G0093	GO:0004470	Molecular Function:malic enzyme activity
Ga07G0093	GO:0051287	Molecular Function:NAD binding
Ga07G0094	GO:0055085	Biological Process:transmembrane transport
Ga07G0094	GO:0006812	Biological Process:cation transport
Ga07G0094	GO:0016021	Cellular Component:integral component of membrane
Ga07G0094	GO:0015299	Molecular Function:solute:proton antiporter activity
Ga07G0096	GO:0055085	Biological Process:transmembrane transport
Ga07G0096	GO:0006855	Biological Process:drug transmembrane transport
Ga07G0096	GO:0016020	Cellular Component:membrane
Ga07G0096	GO:0015297	Molecular Function:antiporter activity
Ga07G0096	GO:0015238	Molecular Function:drug transmembrane transporter activity
Ga07G0098	GO:0005515	Molecular Function:protein binding
Ga07G0099	GO:0042545	Biological Process:cell wall modification
Ga07G0099	GO:0030599	Molecular Function:pectinesterase activity
Ga07G0102	GO:0006468	Biological Process:protein phosphorylation
Ga07G0102	GO:0005524	Molecular Function:ATP binding
Ga07G0102	GO:0004672	Molecular Function:protein kinase activity
Ga07G0104	GO:0046872	Molecular Function:metal ion binding
Ga07G0105	GO:0003677	Molecular Function:DNA binding
Ga07G0106	GO:0006396	Biological Process:RNA processing
Ga07G0106	GO:0008168	Molecular Function:methyltransferase activity
Ga07G0106	GO:0003723	Molecular Function:RNA binding
Ga07G0106	GO:0008173	Molecular Function:RNA methyltransferase activity
Ga07G0109	GO:0007034	Biological Process:vacuolar transport
Ga07G0111	GO:0015031	Biological Process:protein transport
Ga07G0112	GO:0015986	Biological Process:ATP synthesis coupled proton transport
Ga07G0112	GO:0000276	Cellular Component:mitochondrial proton-transporting ATP synthase complex, coupling factor F(o)
Ga07G0112	GO:0015078	Molecular Function:proton transmembrane transporter activity
Ga07G0113	GO:0009058	Biological Process:biosynthetic process
Ga07G0113	GO:0003824	Molecular Function:catalytic activity
Ga07G0113	GO:0003824	Molecular Function:catalytic activity
Ga07G0113	GO:0030170	Molecular Function:pyridoxal phosphate binding
Ga07G0114	GO:0000350	Biological Process:generation of catalytic spliceosome for second transesterification step
Ga07G0117	GO:0055114	Biological Process:oxidation-reduction process
Ga07G0117	GO:0016491	Molecular Function:oxidoreductase activity
Ga07G0118	GO:0016021	Cellular Component:integral component of membrane
Ga07G0119	GO:0005515	Molecular Function:protein binding
Ga07G0121	GO:0005975	Biological Process:carbohydrate metabolic process
Ga07G0121	GO:0004553	Molecular Function:hydrolase activity, hydrolyzing O-glycosyl compounds
Ga07G0123	GO:0055114	Biological Process:oxidation-reduction process
Ga07G0123	GO:0016491	Molecular Function:oxidoreductase activity
Ga07G0126	GO:0016021	Cellular Component:integral component of membrane
Ga07G0127	GO:0006468	Biological Process:protein phosphorylation
Ga07G0127	GO:0005524	Molecular Function:ATP binding
Ga07G0127	GO:0005524	Molecular Function:ATP binding
Ga07G0127	GO:0004672	Molecular Function:protein kinase activity
Ga07G0129	GO:0006413	Biological Process:translational initiation
Ga07G0129	GO:0003743	Molecular Function:translation initiation factor activity
Ga07G0129	GO:0003743	Molecular Function:translation initiation factor activity
Ga07G0130	GO:0055114	Biological Process:oxidation-reduction process
Ga07G0130	GO:0009690	Biological Process:cytokinin metabolic process
Ga07G0130	GO:0003824	Molecular Function:catalytic activity
Ga07G0130	GO:0019139	Molecular Function:cytokinin dehydrogenase activity
Ga07G0130	GO:0071949	Molecular Function:FAD binding
Ga07G0130	GO:0050660	Molecular Function:flavin adenine dinucleotide binding
Ga07G0130	GO:0050660	Molecular Function:flavin adenine dinucleotide binding
Ga07G0130	GO:0016491	Molecular Function:oxidoreductase activity
Ga07G0131	GO:0006355	Biological Process:regulation of transcription, DNA-templated
Ga07G0131	GO:0046983	Molecular Function:protein dimerization activity
Ga07G0132	GO:0006334	Biological Process:nucleosome assembly
Ga07G0132	GO:0005634	Cellular Component:nucleus
Ga07G0134	GO:0006355	Biological Process:regulation of transcription, DNA-templated
Ga07G0134	GO:0005634	Cellular Component:nucleus
Ga07G0134	GO:0003700	Molecular Function:DNA-binding transcription factor activity
Ga07G0134	GO:0043565	Molecular Function:sequence-specific DNA binding
Ga07G0136	GO:0016117	Biological Process:carotenoid biosynthetic process
Ga07G0136	GO:0016705	Molecular Function:oxidoreductase activity, acting on paired donors, with incorporation or reduction of molecular oxygen
Ga07G0137	GO:0006334	Biological Process:nucleosome assembly
Ga07G0137	GO:0000786	Cellular Component:nucleosome
Ga07G0137	GO:0005634	Cellular Component:nucleus
Ga07G0137	GO:0003677	Molecular Function:DNA binding
Ga07G0137	GO:0003677	Molecular Function:DNA binding
Ga07G0138	GO:0019432	Biological Process:triglyceride biosynthetic process
Ga07G0138	GO:0004144	Molecular Function:diacylglycerol O-acyltransferase activity
Ga07G0138	GO:0008374	Molecular Function:O-acyltransferase activity
Ga07G0140	GO:0006468	Biological Process:protein phosphorylation
Ga07G0140	GO:0005524	Molecular Function:ATP binding
Ga07G0140	GO:0005524	Molecular Function:ATP binding
Ga07G0140	GO:0004672	Molecular Function:protein kinase activity
Ga07G0142	GO:0006470	Biological Process:protein dephosphorylation
Ga07G0142	GO:0003824	Molecular Function:catalytic activity
Ga07G0142	GO:0043169	Molecular Function:cation binding
Ga07G0142	GO:0004722	Molecular Function:protein serine/threonine phosphatase activity
Ga07G0143	GO:0006468	Biological Process:protein phosphorylation
Ga07G0143	GO:0005524	Molecular Function:ATP binding
Ga07G0143	GO:0005524	Molecular Function:ATP binding
Ga07G0143	GO:0004672	Molecular Function:protein kinase activity
Ga07G0144	GO:0006378	Biological Process:mRNA polyadenylation
Ga07G0144	GO:0005849	Cellular Component:mRNA cleavage factor complex
Ga07G0144	GO:0016787	Molecular Function:hydrolase activity
Ga07G0144	GO:0003729	Molecular Function:mRNA binding
Ga07G0146	GO:0003677	Molecular Function:DNA binding
Ga07G0147	GO:0005515	Molecular Function:protein binding
Ga07G0148	GO:0016459	Cellular Component:myosin complex
Ga07G0148	GO:0005524	Molecular Function:ATP binding
Ga07G0148	GO:0003774	Molecular Function:motor activity
Ga07G0148	GO:0005515	Molecular Function:protein binding
Ga07G0149	GO:0006355	Biological Process:regulation of transcription, DNA-templated
Ga07G0149	GO:0003700	Molecular Function:DNA-binding transcription factor activity
Ga07G0150	GO:0007034	Biological Process:vacuolar transport
Ga07G0152	GO:0015979	Biological Process:photosynthesis
Ga07G0152	GO:0016020	Cellular Component:membrane
Ga07G0152	GO:0009523	Cellular Component:photosystem II
Ga07G0154	GO:0006412	Biological Process:translation
Ga07G0154	GO:0006412	Biological Process:translation
Ga07G0154	GO:0005840	Cellular Component:ribosome
Ga07G0154	GO:0015935	Cellular Component:small ribosomal subunit
Ga07G0154	GO:0003723	Molecular Function:RNA binding
Ga07G0154	GO:0003735	Molecular Function:structural constituent of ribosome
Ga07G0155	GO:0042753	Biological Process:positive regulation of circadian rhythm
Ga07G0156	GO:0000062	Molecular Function:fatty-acyl-CoA binding
Ga07G0157	GO:0046872	Molecular Function:metal ion binding
Ga07G0159	GO:0003677	Molecular Function:DNA binding
Ga07G0161	GO:0006355	Biological Process:regulation of transcription, DNA-templated
Ga07G0161	GO:0016570	Biological Process:histone modification
Ga07G0161	GO:0005515	Molecular Function:protein binding
Ga07G0162	GO:0030145	Molecular Function:manganese ion binding
Ga07G0162	GO:0045735	Molecular Function:nutrient reservoir activity
Ga07G0164	GO:0008270	Molecular Function:zinc ion binding
Ga07G0165	GO:0007186	Biological Process:G protein-coupled receptor signaling pathway
Ga07G0166	GO:0044237	Biological Process:cellular metabolic process
Ga07G0166	GO:0044249	Biological Process:cellular biosynthetic process
Ga07G0171	GO:0006468	Biological Process:protein phosphorylation
Ga07G0171	GO:0005524	Molecular Function:ATP binding
Ga07G0171	GO:0005515	Molecular Function:protein binding
Ga07G0171	GO:0004672	Molecular Function:protein kinase activity
Ga07G0172	GO:0009765	Biological Process:photosynthesis, light harvesting
Ga07G0172	GO:0016020	Cellular Component:membrane
Ga07G0173	GO:0005975	Biological Process:carbohydrate metabolic process
Ga07G0173	GO:0004650	Molecular Function:polygalacturonase activity
Ga07G0174	GO:0003676	Molecular Function:nucleic acid binding
Ga07G0176	GO:0006355	Biological Process:regulation of transcription, DNA-templated
Ga07G0176	GO:0003677	Molecular Function:DNA binding
Ga07G0176	GO:0003700	Molecular Function:DNA-binding transcription factor activity
Ga07G0177	GO:0006457	Biological Process:protein folding
Ga07G0177	GO:0006457	Biological Process:protein folding
Ga07G0177	GO:1901671	Biological Process:positive regulation of superoxide dismutase activity
Ga07G0177	GO:0005737	Cellular Component:cytoplasm
Ga07G0177	GO:0005524	Molecular Function:ATP binding
Ga07G0177	GO:0046914	Molecular Function:transition metal ion binding
Ga07G0178	GO:0006355	Biological Process:regulation of transcription, DNA-templated
Ga07G0178	GO:0009725	Biological Process:response to hormone
Ga07G0178	GO:0005634	Cellular Component:nucleus
Ga07G0178	GO:0003677	Molecular Function:DNA binding
Ga07G0178	GO:0003677	Molecular Function:DNA binding
Ga07G0178	GO:0005515	Molecular Function:protein binding
Ga07G0180	GO:0004857	Molecular Function:enzyme inhibitor activity
Ga07G0182	GO:0055114	Biological Process:oxidation-reduction process
Ga07G0182	GO:0016020	Cellular Component:membrane
Ga07G0182	GO:0005509	Molecular Function:calcium ion binding
Ga07G0182	GO:0016491	Molecular Function:oxidoreductase activity
Ga07G0182	GO:0050664	Molecular Function:oxidoreductase activity, acting on NAD(P)H, oxygen as acceptor
Ga07G0182	GO:0004601	Molecular Function:peroxidase activity
Ga07G0183	GO:0009733	Biological Process:response to auxin
Ga07G0184	GO:0009733	Biological Process:response to auxin
Ga07G0185	GO:0005985	Biological Process:sucrose metabolic process
Ga07G0185	GO:0016157	Molecular Function:sucrose synthase activity
Ga07G0186	GO:0036092	Biological Process:phosphatidylinositol-3-phosphate biosynthetic process
Ga07G0186	GO:0007033	Biological Process:vacuole organization
Ga07G0186	GO:0042578	Molecular Function:phosphoric ester hydrolase activity
Ga07G0187	GO:0046983	Molecular Function:protein dimerization activity
Ga07G0188	GO:0003677	Molecular Function:DNA binding
Ga07G0189	GO:0046488	Biological Process:phosphatidylinositol metabolic process
Ga07G0189	GO:0005524	Molecular Function:ATP binding
Ga07G0189	GO:0046872	Molecular Function:metal ion binding
Ga07G0189	GO:0016307	Molecular Function:phosphatidylinositol phosphate kinase activity
Ga07G0190	GO:0042545	Biological Process:cell wall modification
Ga07G0190	GO:0004857	Molecular Function:enzyme inhibitor activity
Ga07G0190	GO:0030599	Molecular Function:pectinesterase activity
Ga07G0191	GO:0042545	Biological Process:cell wall modification
Ga07G0191	GO:0004857	Molecular Function:enzyme inhibitor activity
Ga07G0191	GO:0030599	Molecular Function:pectinesterase activity
Ga07G0192	GO:0009264	Biological Process:deoxyribonucleotide catabolic process
Ga07G0192	GO:0008253	Molecular Function:5'-nucleotidase activity
Ga07G0196	GO:0032012	Biological Process:regulation of ARF protein signal transduction
Ga07G0196	GO:0005086	Molecular Function:ARF guanyl-nucleotide exchange factor activity
Ga07G0198	GO:0016020	Cellular Component:membrane
Ga07G0199	GO:0006355	Biological Process:regulation of transcription, DNA-templated
Ga07G0199	GO:0003677	Molecular Function:DNA binding
Ga07G0199	GO:0003700	Molecular Function:DNA-binding transcription factor activity
Ga07G0204	GO:0035434	Biological Process:copper ion transmembrane transport
Ga07G0204	GO:0016021	Cellular Component:integral component of membrane
Ga07G0204	GO:0005375	Molecular Function:copper ion transmembrane transporter activity
Ga07G0205	GO:0006468	Biological Process:protein phosphorylation
Ga07G0205	GO:0005524	Molecular Function:ATP binding
Ga07G0205	GO:0004672	Molecular Function:protein kinase activity
Ga07G0206	GO:0016872	Molecular Function:intramolecular lyase activity
Ga07G0208	GO:0006468	Biological Process:protein phosphorylation
Ga07G0208	GO:0005524	Molecular Function:ATP binding
Ga07G0208	GO:0005524	Molecular Function:ATP binding
Ga07G0208	GO:0005515	Molecular Function:protein binding
Ga07G0208	GO:0004672	Molecular Function:protein kinase activity
Ga07G0209	GO:0016020	Cellular Component:membrane
Ga07G0212	GO:0005515	Molecular Function:protein binding
Ga07G0214	GO:0003677	Molecular Function:DNA binding
Ga07G0215	GO:0003677	Molecular Function:DNA binding
Ga07G0216	GO:0003677	Molecular Function:DNA binding
Ga07G0217	GO:0007031	Biological Process:peroxisome organization
Ga07G0217	GO:0016558	Biological Process:protein import into peroxisome matrix
Ga07G0217	GO:0005779	Cellular Component:integral component of peroxisomal membrane
Ga07G0217	GO:0005515	Molecular Function:protein binding
Ga07G0217	GO:0008270	Molecular Function:zinc ion binding
Ga07G0218	GO:0006412	Biological Process:translation
Ga07G0218	GO:0005840	Cellular Component:ribosome
Ga07G0218	GO:0003735	Molecular Function:structural constituent of ribosome
Ga07G0219	GO:0055085	Biological Process:transmembrane transport
Ga07G0219	GO:0016020	Cellular Component:membrane
Ga07G0220	GO:0009734	Biological Process:auxin-activated signaling pathway
Ga07G0221	GO:0003676	Molecular Function:nucleic acid binding
Ga07G0221	GO:0003676	Molecular Function:nucleic acid binding
Ga07G0221	GO:0004523	Molecular Function:RNA-DNA hybrid ribonuclease activity
Ga07G0222	GO:0006807	Biological Process:nitrogen compound metabolic process
Ga07G0223	GO:0005515	Molecular Function:protein binding
Ga07G0224	GO:0006355	Biological Process:regulation of transcription, DNA-templated
Ga07G0224	GO:0042393	Molecular Function:histone binding
Ga07G0226	GO:0006355	Biological Process:regulation of transcription, DNA-templated
Ga07G0226	GO:0003700	Molecular Function:DNA-binding transcription factor activity
Ga07G0226	GO:0043565	Molecular Function:sequence-specific DNA binding
Ga07G0230	GO:0006508	Biological Process:proteolysis
Ga07G0230	GO:0008237	Molecular Function:metallopeptidase activity
Ga07G0230	GO:0008270	Molecular Function:zinc ion binding
Ga07G0235	GO:0006508	Biological Process:proteolysis
Ga07G0235	GO:0016020	Cellular Component:membrane
Ga07G0235	GO:0005524	Molecular Function:ATP binding
Ga07G0235	GO:0005524	Molecular Function:ATP binding
Ga07G0235	GO:0004222	Molecular Function:metalloendopeptidase activity
Ga07G0236	GO:0005515	Molecular Function:protein binding
Ga07G0237	GO:0015693	Biological Process:magnesium ion transport
Ga07G0237	GO:0016021	Cellular Component:integral component of membrane
Ga07G0237	GO:0015095	Molecular Function:magnesium ion transmembrane transporter activity
Ga07G0240	GO:0006468	Biological Process:protein phosphorylation
Ga07G0240	GO:0005524	Molecular Function:ATP binding
Ga07G0240	GO:0005524	Molecular Function:ATP binding
Ga07G0240	GO:0004672	Molecular Function:protein kinase activity
Ga07G0243	GO:0006355	Biological Process:regulation of transcription, DNA-templated
Ga07G0243	GO:0003677	Molecular Function:DNA binding
Ga07G0243	GO:0003677	Molecular Function:DNA binding
Ga07G0245	GO:0000159	Cellular Component:protein phosphatase type 2A complex
Ga07G0245	GO:0005515	Molecular Function:protein binding
Ga07G0245	GO:0019888	Molecular Function:protein phosphatase regulator activity
Ga07G0248	GO:0055114	Biological Process:oxidation-reduction process
Ga07G0248	GO:0051539	Molecular Function:4 iron, 4 sulfur cluster binding
Ga07G0248	GO:0051536	Molecular Function:iron-sulfur cluster binding
Ga07G0248	GO:0008137	Molecular Function:NADH dehydrogenase (ubiquinone) activity
Ga07G0248	GO:0048038	Molecular Function:quinone binding
Ga07G0249	GO:0006408	Biological Process:snRNA export from nucleus
Ga07G0250	GO:0006508	Biological Process:proteolysis
Ga07G0250	GO:0008233	Molecular Function:peptidase activity
Ga07G0252	GO:2000028	Biological Process:regulation of photoperiodism, flowering
Ga07G0253	GO:2000028	Biological Process:regulation of photoperiodism, flowering
Ga07G0255	GO:0006952	Biological Process:defense response
Ga07G0256	GO:0003677	Molecular Function:DNA binding
Ga07G0257	GO:0046872	Molecular Function:metal ion binding
Ga07G0258	GO:0006450	Biological Process:regulation of translational fidelity
Ga07G0259	GO:0006336	Biological Process:DNA replication-independent nucleosome assembly
Ga07G0259	GO:0005515	Molecular Function:protein binding
Ga07G0262	GO:0006468	Biological Process:protein phosphorylation
Ga07G0262	GO:0005524	Molecular Function:ATP binding
Ga07G0262	GO:0005524	Molecular Function:ATP binding
Ga07G0262	GO:0004672	Molecular Function:protein kinase activity
Ga07G0262	GO:0004672	Molecular Function:protein kinase activity
Ga07G0263	GO:0006096	Biological Process:glycolytic process
Ga07G0263	GO:0006002	Biological Process:fructose 6-phosphate metabolic process
Ga07G0263	GO:0003872	Molecular Function:6-phosphofructokinase activity
Ga07G0263	GO:0005524	Molecular Function:ATP binding
Ga07G0264	GO:0003779	Molecular Function:actin binding
Ga07G0265	GO:0006355	Biological Process:regulation of transcription, DNA-templated
Ga07G0265	GO:0003690	Molecular Function:double-stranded DNA binding
Ga07G0267	GO:0031123	Biological Process:RNA 3'-end processing
Ga07G0267	GO:0043631	Biological Process:RNA polyadenylation
Ga07G0267	GO:0005634	Cellular Component:nucleus
Ga07G0267	GO:0016779	Molecular Function:nucleotidyltransferase activity
Ga07G0267	GO:0016779	Molecular Function:nucleotidyltransferase activity
Ga07G0267	GO:0004652	Molecular Function:polynucleotide adenylyltransferase activity
Ga07G0267	GO:0003723	Molecular Function:RNA binding
Ga07G0268	GO:0006468	Biological Process:protein phosphorylation
Ga07G0268	GO:0005524	Molecular Function:ATP binding
Ga07G0268	GO:0005524	Molecular Function:ATP binding
Ga07G0268	GO:0005515	Molecular Function:protein binding
Ga07G0268	GO:0004672	Molecular Function:protein kinase activity
Ga07G0270	GO:0006468	Biological Process:protein phosphorylation
Ga07G0270	GO:0055114	Biological Process:oxidation-reduction process
Ga07G0270	GO:0005524	Molecular Function:ATP binding
Ga07G0270	GO:0005524	Molecular Function:ATP binding
Ga07G0270	GO:0004471	Molecular Function:malate dehydrogenase (decarboxylating) (NAD+) activity
Ga07G0270	GO:0004471	Molecular Function:malate dehydrogenase (decarboxylating) (NAD+) activity
Ga07G0270	GO:0004470	Molecular Function:malic enzyme activity
Ga07G0270	GO:0051287	Molecular Function:NAD binding
Ga07G0270	GO:0004672	Molecular Function:protein kinase activity
Ga07G0273	GO:0006508	Biological Process:proteolysis
Ga07G0273	GO:0008234	Molecular Function:cysteine-type peptidase activity
Ga07G0274	GO:0006468	Biological Process:protein phosphorylation
Ga07G0274	GO:0005524	Molecular Function:ATP binding
Ga07G0274	GO:0005515	Molecular Function:protein binding
Ga07G0274	GO:0004672	Molecular Function:protein kinase activity
Ga07G0275	GO:0003677	Molecular Function:DNA binding
Ga07G0275	GO:0008289	Molecular Function:lipid binding
Ga07G0277	GO:0055114	Biological Process:oxidation-reduction process
Ga07G0277	GO:0016702	Molecular Function:oxidoreductase activity, acting on single donors with incorporation of molecular oxygen, incorporation of two atoms of oxygen
Ga07G0279	GO:0009116	Biological Process:nucleoside metabolic process
Ga07G0279	GO:0003824	Molecular Function:catalytic activity
Ga07G0279	GO:0009976	Molecular Function:tocopherol cyclase activity
Ga07G0281	GO:0055114	Biological Process:oxidation-reduction process
Ga07G0281	GO:0016020	Cellular Component:membrane
Ga07G0281	GO:0003885	Molecular Function:D-arabinono-1,4-lactone oxidase activity
Ga07G0281	GO:0071949	Molecular Function:FAD binding
Ga07G0281	GO:0050660	Molecular Function:flavin adenine dinucleotide binding
Ga07G0281	GO:0050660	Molecular Function:flavin adenine dinucleotide binding
Ga07G0281	GO:0016491	Molecular Function:oxidoreductase activity
Ga07G0282	GO:0045892	Biological Process:negative regulation of transcription, DNA-templated
Ga07G0282	GO:0009910	Biological Process:negative regulation of flower development
Ga07G0282	GO:0048367	Biological Process:shoot system development
Ga07G0283	GO:0045892	Biological Process:negative regulation of transcription, DNA-templated
Ga07G0283	GO:0009910	Biological Process:negative regulation of flower development
Ga07G0283	GO:0048367	Biological Process:shoot system development
Ga07G0284	GO:0003676	Molecular Function:nucleic acid binding
Ga07G0284	GO:0003676	Molecular Function:nucleic acid binding
Ga07G0284	GO:0004523	Molecular Function:RNA-DNA hybrid ribonuclease activity
Ga07G0286	GO:0006886	Biological Process:intracellular protein transport
Ga07G0286	GO:0005622	Cellular Component:intracellular
Ga07G0287	GO:0009058	Biological Process:biosynthetic process
Ga07G0287	GO:0006520	Biological Process:cellular amino acid metabolic process
Ga07G0287	GO:0003824	Molecular Function:catalytic activity
Ga07G0287	GO:0003824	Molecular Function:catalytic activity
Ga07G0287	GO:0030170	Molecular Function:pyridoxal phosphate binding
Ga07G0287	GO:0008483	Molecular Function:transaminase activity
Ga07G0288	GO:0009058	Biological Process:biosynthetic process
Ga07G0288	GO:0006520	Biological Process:cellular amino acid metabolic process
[truncated: 2,474 more rows]

## Sheet: Table S10
Supplementary Table S9. The KEGG annotation of candidate genes from G.arboreum in the QTL clusters.
Gene_ID	KEGG_ID	KEGG_description
Ga03G0508	ko01522	Endocrine resistance
Ga03G0510	ko00270	Cysteine and methionine metabolism
Ga03G0510	ko00330	Arginine and proline metabolism
Ga03G0522	ko01522	Endocrine resistance
Ga03G0525	ko01522	Endocrine resistance
Ga03G0526	ko00500	Starch and sucrose metabolism
Ga03G0529	ko01522	Endocrine resistance
Ga03G0529	ko04115	p53 signaling pathway
Ga03G0529	ko04120	Ubiquitin mediated proteolysis
Ga03G0529	ko05162	Measles
Ga03G0534	ko01522	Endocrine resistance
Ga03G0536	ko01522	Endocrine resistance
Ga03G0537	ko01522	Endocrine resistance
Ga03G0538	ko01522	Endocrine resistance
Ga03G0544	ko01522	Endocrine resistance
Ga03G0549	ko01522	Endocrine resistance
Ga03G0549	ko04110	Cell cycle
Ga03G0549	ko04111	Cell cycle - yeast
Ga03G0549	ko04114	Oocyte meiosis
Ga03G0549	ko04120	Ubiquitin mediated proteolysis
Ga03G0549	ko04141	Protein processing in endoplasmic reticulum
Ga03G0549	ko04310	Wnt signaling pathway
Ga03G0549	ko04340	Hedgehog signaling pathway
Ga03G0549	ko04341	Hedgehog signaling pathway - fly
Ga03G0549	ko04350	TGF-beta signaling pathway
Ga03G0549	ko04710	Circadian rhythm
Ga03G0549	ko05170	Human immunodeficiency virus 1 infection
Ga03G0549	ko05200	Pathways in cancer
Ga03G0550	ko01522	Endocrine resistance
Ga03G0550	ko04612	Antigen processing and presentation
Ga03G0550	ko05152	Tuberculosis
Ga03G0550	ko05166	Human T-cell leukemia virus 1 infection
Ga03G0552	ko01522	Endocrine resistance
Ga03G0556	ko04212	Longevity regulating pathway - worm
Ga03G0557	ko01522	Endocrine resistance
Ga03G0561	ko01522	Endocrine resistance
Ga03G0561	ko04141	Protein processing in endoplasmic reticulum
Ga03G0562	ko01522	Endocrine resistance
Ga03G0562	ko03040	Spliceosome
Ga03G0563	ko00520	Amino sugar and nucleotide sugar metabolism
Ga03G0564	ko01522	Endocrine resistance
Ga03G0565	ko01522	Endocrine resistance
Ga03G0565	ko04962	Vasopressin-regulated water reabsorption
Ga03G0567	ko01522	Endocrine resistance
Ga03G0568	ko01522	Endocrine resistance
Ga03G0571	ko01522	Endocrine resistance
Ga03G0574	ko00230	Purine metabolism
Ga03G0574	ko00240	Pyrimidine metabolism
Ga03G0575	ko01522	Endocrine resistance
Ga03G0577	ko01522	Endocrine resistance
Ga03G0577	ko03013	RNA transport
Ga03G0599	ko00010	Glycolysis / Gluconeogenesis
Ga03G0599	ko00620	Pyruvate metabolism
Ga03G0599	ko00630	Glyoxylate and dicarboxylate metabolism
Ga03G0601	ko01522	Endocrine resistance
Ga03G0605	ko01522	Endocrine resistance
Ga03G0613	ko01522	Endocrine resistance
Ga03G0618	ko00940	Phenylpropanoid biosynthesis
Ga03G0620	ko01522	Endocrine resistance
Ga03G0620	ko03015	mRNA surveillance pathway
Ga03G0624	ko01522	Endocrine resistance
Ga03G0628	ko01522	Endocrine resistance
Ga03G0628	ko03010	Ribosome
Ga03G0630	ko00010	Glycolysis / Gluconeogenesis
Ga03G0630	ko00020	Citrate cycle (TCA cycle)
Ga03G0630	ko00260	Glycine, serine and threonine metabolism
Ga03G0630	ko00280	Valine, leucine and isoleucine degradation
Ga03G0630	ko00310	Lysine degradation
Ga03G0630	ko00380	Tryptophan metabolism
Ga03G0630	ko00620	Pyruvate metabolism
Ga03G0630	ko00630	Glyoxylate and dicarboxylate metabolism
Ga03G0630	ko00640	Propanoate metabolism
Ga03G0630	ko01522	Endocrine resistance
Ga03G0631	ko01522	Endocrine resistance
Ga03G0632	ko01522	Endocrine resistance
Ga03G0633	ko01522	Endocrine resistance
Ga03G0635	ko00040	Pentose and glucuronate interconversions
Ga03G0636	ko01522	Endocrine resistance
Ga03G0636	ko04141	Protein processing in endoplasmic reticulum
Ga03G0642	ko01522	Endocrine resistance
Ga03G0644	ko01522	Endocrine resistance
Ga03G0646	ko01522	Endocrine resistance
Ga03G0646	ko03040	Spliceosome
Ga03G0646	ko05202	Transcriptional misregulation in cancer
Ga03G0646	ko05205	Proteoglycans in cancer
Ga03G0652	ko01522	Endocrine resistance
Ga03G0652	ko04068	FoxO signaling pathway
Ga03G0652	ko04136	Autophagy - other
Ga03G0652	ko04137	Mitophagy - animal
Ga03G0652	ko04138	Autophagy - yeast
Ga03G0652	ko04139	Mitophagy - yeast
Ga03G0652	ko04140	Autophagy - animal
Ga03G0652	ko04212	Longevity regulating pathway - worm
Ga03G0652	ko04371	Apelin signaling pathway
Ga03G0652	ko04621	NOD-like receptor signaling pathway
Ga03G0652	ko04727	GABAergic synapse
Ga03G0652	ko05167	Kaposi sarcoma-associated herpesvirus infection
Ga03G0656	ko00270	Cysteine and methionine metabolism
Ga03G0658	ko01522	Endocrine resistance
Ga03G0658	ko04626	Plant-pathogen interaction
Ga03G0660	ko01522	Endocrine resistance
Ga03G0660	ko03020	RNA polymerase
Ga03G0660	ko04623	Cytosolic DNA-sensing pathway
Ga03G0661	ko01522	Endocrine resistance
Ga03G0671	ko01522	Endocrine resistance
Ga03G0671	ko03010	Ribosome
Ga03G0675	ko01522	Endocrine resistance
Ga03G0676	ko01522	Endocrine resistance
Ga03G0683	ko01522	Endocrine resistance
Ga03G0684	ko01522	Endocrine resistance
Ga03G0685	ko00130	Ubiquinone and other terpenoid-quinone biosynthesis
Ga03G0690	ko00230	Purine metabolism
Ga03G0690	ko00232	Caffeine metabolism
Ga03G0690	ko00983	Drug metabolism - other enzymes
Ga03G0690	ko01522	Endocrine resistance
Ga03G0690	ko04146	Peroxisome
Ga03G0692	ko01522	Endocrine resistance
Ga03G0692	ko04626	Plant-pathogen interaction
Ga03G0692	ko05145	Toxoplasmosis
Ga03G0697	ko01522	Endocrine resistance
Ga03G0710	ko01522	Endocrine resistance
Ga03G0711	ko01522	Endocrine resistance
Ga03G0719	ko04016	MAPK signaling pathway - plant
Ga03G0721	ko01522	Endocrine resistance
Ga03G0723	ko01522	Endocrine resistance
Ga03G0723	ko04137	Mitophagy - animal
Ga03G0723	ko04138	Autophagy - yeast
Ga03G0723	ko04140	Autophagy - animal
Ga03G0723	ko04144	Endocytosis
Ga03G0723	ko04145	Phagosome
Ga03G0723	ko05132	Salmonella infection
Ga03G0723	ko05146	Amoebiasis
Ga03G0723	ko05152	Tuberculosis
Ga03G0724	ko01522	Endocrine resistance
Ga03G0726	ko01522	Endocrine resistance
Ga03G0726	ko03010	Ribosome
Ga03G0730	ko04712	Circadian rhythm - plant
Ga03G0734	ko01522	Endocrine resistance
Ga03G0734	ko03010	Ribosome
Ga03G0736	ko01522	Endocrine resistance
Ga03G0736	ko04010	MAPK signaling pathway
Ga03G0736	ko04020	Calcium signaling pathway
Ga03G0736	ko04022	cGMP-PKG signaling pathway
Ga03G0736	ko04114	Oocyte meiosis
Ga03G0736	ko04218	Cellular senescence
Ga03G0736	ko04310	Wnt signaling pathway
Ga03G0736	ko04360	Axon guidance
Ga03G0736	ko04370	VEGF signaling pathway
Ga03G0736	ko04380	Osteoclast differentiation
Ga03G0736	ko04625	C-type lectin receptor signaling pathway
Ga03G0736	ko04650	Natural killer cell mediated cytotoxicity
Ga03G0736	ko04658	Th1 and Th2 cell differentiation
Ga03G0736	ko04659	Th17 cell differentiation
Ga03G0736	ko04660	T cell receptor signaling pathway
Ga03G0736	ko04662	B cell receptor signaling pathway
Ga03G0736	ko04720	Long-term potentiation
Ga03G0736	ko04724	Glutamatergic synapse
Ga03G0736	ko04921	Oxytocin signaling pathway
Ga03G0736	ko04922	Glucagon signaling pathway
Ga03G0736	ko04924	Renin secretion
Ga03G0736	ko05010	Alzheimer disease
Ga03G0736	ko05014	Amyotrophic lateral sclerosis (ALS)
Ga03G0736	ko05031	Amphetamine addiction
Ga03G0736	ko05152	Tuberculosis
Ga03G0736	ko05163	Human cytomegalovirus infection
Ga03G0736	ko05166	Human T-cell leukemia virus 1 infection
Ga03G0736	ko05167	Kaposi sarcoma-associated herpesvirus infection
Ga03G0736	ko05170	Human immunodeficiency virus 1 infection
Ga03G0737	ko01522	Endocrine resistance
Ga03G0740	ko00940	Phenylpropanoid biosynthesis
Ga03G0742	ko04391	Hippo signaling pathway - fly
Ga03G0744	ko01522	Endocrine resistance
Ga03G0746	ko01522	Endocrine resistance
Ga03G0746	ko04139	Mitophagy - yeast
Ga03G0746	ko04214	Apoptosis - fly
Ga03G0746	ko04217	Necroptosis
Ga03G0746	ko04621	NOD-like receptor signaling pathway
Ga03G0746	ko04668	TNF signaling pathway
Ga03G0748	ko01522	Endocrine resistance
Ga03G0748	ko03010	Ribosome
Ga03G0749	ko01522	Endocrine resistance
Ga03G0749	ko04075	Plant hormone signal transduction
Ga03G0753	ko01522	Endocrine resistance
Ga03G0753	ko04014	Ras signaling pathway
Ga03G0756	ko01522	Endocrine resistance
Ga03G0756	ko04016	MAPK signaling pathway - plant
Ga03G0759	ko01522	Endocrine resistance
Ga03G0759	ko03013	RNA transport
Ga03G0759	ko03015	mRNA surveillance pathway
Ga03G0759	ko03040	Spliceosome
Ga03G0759	ko05164	Influenza A
Ga03G0763	ko00010	Glycolysis / Gluconeogenesis
Ga03G0763	ko00030	Pentose phosphate pathway
Ga03G0763	ko00051	Fructose and mannose metabolism
Ga03G0763	ko00680	Methane metabolism
Ga03G0763	ko00710	Carbon fixation in photosynthetic organisms
Ga03G0763	ko01522	Endocrine resistance
Ga03G0763	ko04152	AMPK signaling pathway
Ga03G0763	ko04910	Insulin signaling pathway
Ga03G0768	ko00906	Carotenoid biosynthesis
Ga03G0778	ko00010	Glycolysis / Gluconeogenesis
Ga03G0778	ko00071	Fatty acid degradation
Ga03G0778	ko00350	Tyrosine metabolism
Ga03G0778	ko00592	alpha-Linolenic acid metabolism
Ga03G0779	ko01522	Endocrine resistance
Ga03G0779	ko04075	Plant hormone signal transduction
Ga03G0780	ko00010	Glycolysis / Gluconeogenesis
Ga03G0780	ko00071	Fatty acid degradation
Ga03G0780	ko00350	Tyrosine metabolism
Ga03G0780	ko00592	alpha-Linolenic acid metabolism
Ga03G0781	ko00010	Glycolysis / Gluconeogenesis
Ga03G0781	ko00071	Fatty acid degradation
Ga03G0781	ko00350	Tyrosine metabolism
Ga03G0781	ko00592	alpha-Linolenic acid metabolism
Ga03G0782	ko00010	Glycolysis / Gluconeogenesis
Ga03G0782	ko00071	Fatty acid degradation
Ga03G0782	ko00350	Tyrosine metabolism
Ga03G0782	ko00592	alpha-Linolenic acid metabolism
Ga03G0783	ko01522	Endocrine resistance
Ga05G0733	ko01522	Endocrine resistance
Ga05G0734	ko01524	Platinum drug resistance
Ga05G0734	ko04016	MAPK signaling pathway - plant
Ga05G0735	ko01522	Endocrine resistance
Ga05G0735	ko04020	Calcium signaling pathway
Ga05G0735	ko04022	cGMP-PKG signaling pathway
Ga05G0735	ko04217	Necroptosis
Ga05G0735	ko04218	Cellular senescence
Ga05G0735	ko05012	Parkinson disease
Ga05G0735	ko05016	Huntington disease
Ga05G0735	ko05166	Human T-cell leukemia virus 1 infection
Ga05G0736	ko01522	Endocrine resistance
Ga05G0739	ko00010	Glycolysis / Gluconeogenesis
Ga05G0739	ko00053	Ascorbate and aldarate metabolism
Ga05G0739	ko00071	Fatty acid degradation
Ga05G0739	ko00280	Valine, leucine and isoleucine degradation
Ga05G0739	ko00310	Lysine degradation
Ga05G0739	ko00330	Arginine and proline metabolism
Ga05G0739	ko00340	Histidine metabolism
Ga05G0739	ko00380	Tryptophan metabolism
Ga05G0739	ko00410	beta-Alanine metabolism
Ga05G0739	ko00561	Glycerolipid metabolism
Ga05G0739	ko00620	Pyruvate metabolism
Ga05G0739	ko00625	Chloroalkane and chloroalkene degradation
Ga05G0739	ko00903	Limonene and pinene degradation
Ga05G0739	ko00981	Insect hormone biosynthesis
Ga05G0740	ko01522	Endocrine resistance
Ga05G0747	ko00760	Nicotinate and nicotinamide metabolism
Ga05G0749	ko00940	Phenylpropanoid biosynthesis
Ga05G0752	ko01522	Endocrine resistance
Ga05G0757	ko00250	Alanine, aspartate and glutamate metabolism
Ga05G0757	ko00260	Glycine, serine and threonine metabolism
Ga05G0757	ko00630	Glyoxylate and dicarboxylate metabolism
Ga05G0757	ko00680	Methane metabolism
Ga05G0757	ko01522	Endocrine resistance
Ga05G0757	ko04146	Peroxisome
Ga05G0758	ko01522	Endocrine resistance
Ga05G0758	ko03015	mRNA surveillance pathway
Ga05G0764	ko01522	Endocrine resistance
Ga05G0765	ko01522	Endocrine resistance
Ga05G0770	ko01522	Endocrine resistance
Ga05G0771	ko00460	Cyanoamino acid metabolism
Ga05G0771	ko00500	Starch and sucrose metabolism
Ga05G0771	ko00940	Phenylpropanoid biosynthesis
Ga05G0773	ko01522	Endocrine resistance
Ga05G0773	ko03050	Proteasome
Ga05G0774	ko01522	Endocrine resistance
Ga05G0774	ko04068	FoxO signaling pathway
Ga05G0774	ko04140	Autophagy - animal
Ga05G0774	ko04150	mTOR signaling pathway
Ga05G0774	ko04151	PI3K-Akt signaling pathway
Ga05G0774	ko04152	AMPK signaling pathway
Ga05G0774	ko04211	Longevity regulating pathway
Ga05G0774	ko04213	Longevity regulating pathway - multiple species
Ga05G0774	ko04371	Apelin signaling pathway
Ga05G0774	ko04530	Tight junction
Ga05G0774	ko04710	Circadian rhythm
Ga05G0774	ko04714	Thermogenesis
Ga05G0774	ko04910	Insulin signaling pathway
Ga05G0774	ko04920	Adipocytokine signaling pathway
Ga05G0774	ko04921	Oxytocin signaling pathway
Ga05G0774	ko04922	Glucagon signaling pathway
Ga05G0774	ko04931	Insulin resistance
Ga05G0774	ko04932	Non-alcoholic fatty liver disease (NAFLD)
Ga05G0774	ko05410	Hypertrophic cardiomyopathy (HCM)
Ga05G0774	ko05418	Fluid shear stress and atherosclerosis
Ga05G0776	ko01522	Endocrine resistance
Ga05G0782	ko01522	Endocrine resistance
Ga05G0784	ko01522	Endocrine resistance
Ga05G0784	ko03013	RNA transport
Ga05G0784	ko03015	mRNA surveillance pathway
Ga05G0784	ko03040	Spliceosome
Ga05G0785	ko01522	Endocrine resistance
Ga05G0791	ko01522	Endocrine resistance
Ga05G0791	ko04626	Plant-pathogen interaction
Ga05G0791	ko05145	Toxoplasmosis
Ga05G0793	ko01522	Endocrine resistance
Ga05G0793	ko05034	Alcoholism
Ga05G0794	ko00750	Vitamin B6 metabolism
Ga05G0797	ko01522	Endocrine resistance
Ga05G0798	ko01522	Endocrine resistance
Ga05G0805	ko01522	Endocrine resistance
Ga05G0808	ko01522	Endocrine resistance
Ga05G0811	ko00790	Folate biosynthesis
Ga05G0811	ko04727	GABAergic synapse
Ga05G0812	ko01522	Endocrine resistance
Ga05G0813	ko01522	Endocrine resistance
Ga05G0814	ko01522	Endocrine resistance
Ga05G0814	ko04014	Ras signaling pathway
Ga05G0814	ko04015	Rap1 signaling pathway
Ga05G0814	ko04016	MAPK signaling pathway - plant
Ga05G0814	ko04020	Calcium signaling pathway
Ga05G0814	ko04022	cGMP-PKG signaling pathway
Ga05G0814	ko04024	cAMP signaling pathway
Ga05G0814	ko04070	Phosphatidylinositol signaling system
Ga05G0814	ko04114	Oocyte meiosis
Ga05G0814	ko04218	Cellular senescence
Ga05G0814	ko04261	Adrenergic signaling in cardiomyocytes
Ga05G0814	ko04270	Vascular smooth muscle contraction
Ga05G0814	ko04371	Apelin signaling pathway
Ga05G0814	ko04625	C-type lectin receptor signaling pathway
Ga05G0814	ko04626	Plant-pathogen interaction
Ga05G0814	ko04713	Circadian entrainment
Ga05G0814	ko04720	Long-term potentiation
Ga05G0814	ko04722	Neurotrophin signaling pathway
Ga05G0814	ko04728	Dopaminergic synapse
Ga05G0814	ko04740	Olfactory transduction
Ga05G0814	ko04744	Phototransduction
Ga05G0814	ko04745	Phototransduction - fly
Ga05G0814	ko04750	Inflammatory mediator regulation of TRP channels
Ga05G0814	ko04910	Insulin signaling pathway
Ga05G0814	ko04912	GnRH signaling pathway
Ga05G0814	ko04915	Estrogen signaling pathway
Ga05G0814	ko04916	Melanogenesis
Ga05G0814	ko04921	Oxytocin signaling pathway
Ga05G0814	ko04922	Glucagon signaling pathway
Ga05G0814	ko04924	Renin secretion
Ga05G0814	ko04925	Aldosterone synthesis and secretion
Ga05G0814	ko04970	Salivary secretion
Ga05G0814	ko04971	Gastric acid secretion
Ga05G0814	ko05010	Alzheimer disease
Ga05G0814	ko05031	Amphetamine addiction
Ga05G0814	ko05034	Alcoholism
Ga05G0814	ko05133	Pertussis
Ga05G0814	ko05152	Tuberculosis
Ga05G0814	ko05163	Human cytomegalovirus infection
Ga05G0814	ko05167	Kaposi sarcoma-associated herpesvirus infection
Ga05G0814	ko05170	Human immunodeficiency virus 1 infection
Ga05G0814	ko05200	Pathways in cancer
Ga05G0814	ko05214	Glioma
Ga05G0814	ko05418	Fluid shear stress and atherosclerosis
Ga05G0816	ko01522	Endocrine resistance
Ga05G0817	ko00906	Carotenoid biosynthesis
Ga05G0819	ko00906	Carotenoid biosynthesis
Ga05G0820	ko00460	Cyanoamino acid metabolism
Ga05G0820	ko00500	Starch and sucrose metabolism
Ga05G0820	ko00940	Phenylpropanoid biosynthesis
Ga05G0822	ko01522	Endocrine resistance
Ga05G0822	ko04110	Cell cycle
Ga05G0822	ko04111	Cell cycle - yeast
Ga05G0822	ko04113	Meiosis - yeast
Ga05G0822	ko04114	Oocyte meiosis
Ga05G0823	ko01522	Endocrine resistance
Ga05G0823	ko04068	FoxO signaling pathway
Ga05G0823	ko05169	Epstein-Barr virus infection
Ga05G0823	ko05203	Viral carcinogenesis
Ga05G0825	ko01522	Endocrine resistance
Ga05G0828	ko01522	Endocrine resistance
Ga05G0833	ko01522	Endocrine resistance
Ga05G0838	ko01522	Endocrine resistance
Ga05G0840	ko01522	Endocrine resistance
Ga05G0841	ko01522	Endocrine resistance
Ga05G0842	ko01522	Endocrine resistance
Ga05G0846	ko01522	Endocrine resistance
Ga05G0847	ko01522	Endocrine resistance
Ga05G0848	ko01522	Endocrine resistance
Ga05G0849	ko01522	Endocrine resistance
Ga05G0853	ko00195	Photosynthesis
Ga05G0853	ko01522	Endocrine resistance
Ga05G0855	ko01522	Endocrine resistance
Ga05G0856	ko01522	Endocrine resistance
Ga05G0856	ko04310	Wnt signaling pathway
Ga05G0861	ko00940	Phenylpropanoid biosynthesis
Ga05G0868	ko01522	Endocrine resistance
Ga05G0869	ko01522	Endocrine resistance
Ga05G0869	ko03030	DNA replication
Ga05G0869	ko03410	Base excision repair
Ga05G0869	ko03420	Nucleotide excision repair
Ga05G0871	ko00195	Photosynthesis
Ga05G0871	ko01522	Endocrine resistance
Ga05G0872	ko00195	Photosynthesis
Ga05G0872	ko01522	Endocrine resistance
Ga05G0873	ko01522	Endocrine resistance
Ga05G0873	ko03010	Ribosome
Ga05G0875	ko01522	Endocrine resistance
Ga05G0876	ko01522	Endocrine resistance
Ga05G0876	ko03010	Ribosome
Ga05G0879	ko01522	Endocrine resistance
Ga05G0880	ko01522	Endocrine resistance
Ga05G0880	ko03410	Base excision repair
Ga05G0880	ko04210	Apoptosis
Ga05G0880	ko04212	Longevity regulating pathway - worm
Ga05G0880	ko04214	Apoptosis - fly
Ga05G0880	ko04217	Necroptosis
Ga05G0885	ko01522	Endocrine resistance
Ga05G0885	ko04144	Endocytosis
Ga05G0885	ko04217	Necroptosis
Ga05G0886	ko01522	Endocrine resistance
Ga05G0887	ko01522	Endocrine resistance
Ga05G0888	ko04075	Plant hormone signal transduction
Ga05G0890	ko01522	Endocrine resistance
Ga05G0890	ko03030	DNA replication
Ga05G0890	ko03410	Base excision repair
Ga05G0890	ko03420	Nucleotide excision repair
Ga05G0891	ko01522	Endocrine resistance
Ga05G0891	ko03010	Ribosome
Ga05G0903	ko00520	Amino sugar and nucleotide sugar metabolism
Ga05G0905	ko01522	Endocrine resistance
Ga05G0906	ko01522	Endocrine resistance
Ga05G0906	ko04614	Renin-angiotensin system
Ga05G0906	ko04974	Protein digestion and absorption
Ga05G0914	ko04111	Cell cycle - yeast
Ga05G0914	ko05200	Pathways in cancer
Ga05G0914	ko05222	Small cell lung cancer
Ga05G0916	ko01522	Endocrine resistance
Ga05G0916	ko05034	Alcoholism
Ga05G0916	ko05203	Viral carcinogenesis
Ga05G0916	ko05322	Systemic lupus erythematosus
Ga05G0918	ko01522	Endocrine resistance
Ga05G0918	ko03010	Ribosome
Ga05G0920	ko04146	Peroxisome
Ga05G0920	ko04213	Longevity regulating pathway - multiple species
Ga05G0920	ko05014	Amyotrophic lateral sclerosis (ALS)
Ga05G0920	ko05016	Huntington disease
Ga05G0920	ko05020	Prion diseases
Ga05G0922	ko00250	Alanine, aspartate and glutamate metabolism
Ga05G0922	ko01522	Endocrine resistance
Ga05G0923	ko00250	Alanine, aspartate and glutamate metabolism
Ga05G0923	ko01522	Endocrine resistance
Ga05G0924	ko00196	Photosynthesis - antenna proteins
Ga05G0924	ko01522	Endocrine resistance
Ga05G0925	ko00020	Citrate cycle (TCA cycle)
Ga05G0925	ko00190	Oxidative phosphorylation
Ga05G0925	ko04714	Thermogenesis
Ga05G0925	ko04932	Non-alcoholic fatty liver disease (NAFLD)
Ga05G0925	ko05010	Alzheimer disease
Ga05G0925	ko05012	Parkinson disease
Ga05G0925	ko05016	Huntington disease
Ga05G0932	ko00562	Inositol phosphate metabolism
Ga05G0932	ko01522	Endocrine resistance
Ga05G0932	ko04020	Calcium signaling pathway
Ga05G0932	ko04070	Phosphatidylinositol signaling system
Ga05G0932	ko04919	Thyroid hormone signaling pathway
Ga05G0932	ko04933	AGE-RAGE signaling pathway in diabetic complications
Ga05G0934	ko00562	Inositol phosphate metabolism
Ga05G0934	ko01522	Endocrine resistance
Ga05G0934	ko04020	Calcium signaling pathway
Ga05G0934	ko04070	Phosphatidylinositol signaling system
Ga05G0934	ko04919	Thyroid hormone signaling pathway
Ga05G0934	ko04933	AGE-RAGE signaling pathway in diabetic complications
Ga05G0935	ko00562	Inositol phosphate metabolism
Ga05G0935	ko01522	Endocrine resistance
Ga05G0935	ko04020	Calcium signaling pathway
Ga05G0935	ko04070	Phosphatidylinositol signaling system
Ga05G0935	ko04919	Thyroid hormone signaling pathway
Ga05G0935	ko04933	AGE-RAGE signaling pathway in diabetic complications
Ga05G0936	ko01522	Endocrine resistance
Ga05G0937	ko00562	Inositol phosphate metabolism
Ga05G0937	ko01522	Endocrine resistance
Ga05G0937	ko04020	Calcium signaling pathway
Ga05G0937	ko04070	Phosphatidylinositol signaling system
Ga05G0937	ko04919	Thyroid hormone signaling pathway
Ga05G0937	ko04933	AGE-RAGE signaling pathway in diabetic complications
Ga05G0938	ko00562	Inositol phosphate metabolism
Ga05G0939	ko01522	Endocrine resistance
Ga05G0942	ko01522	Endocrine resistance
Ga05G0946	ko00071	Fatty acid degradation
Ga05G0946	ko00073	Cutin, suberine and wax biosynthesis
Ga05G0946	ko01522	Endocrine resistance
Ga05G0950	ko01522	Endocrine resistance
Ga05G0951	ko01522	Endocrine resistance
Ga05G0954	ko00460	Cyanoamino acid metabolism
Ga05G0954	ko00500	Starch and sucrose metabolism
Ga05G0954	ko00940	Phenylpropanoid biosynthesis
Ga05G0956	ko01522	Endocrine resistance
Ga05G0957	ko01522	Endocrine resistance
Ga05G0958	ko01522	Endocrine resistance
Ga05G0959	ko01522	Endocrine resistance
Ga05G0962	ko00600	Sphingolipid metabolism
Ga05G0962	ko04071	Sphingolipid signaling pathway
Ga05G0964	ko01522	Endocrine resistance
Ga05G0964	ko04145	Phagosome
Ga05G0964	ko04540	Gap junction
Ga05G0964	ko05130	Pathogenic Escherichia coli infection
Ga05G0965	ko01522	Endocrine resistance
Ga05G0968	ko01522	Endocrine resistance
Ga05G0968	ko04141	Protein processing in endoplasmic reticulum
Ga05G0969	ko01522	Endocrine resistance
Ga05G0969	ko04141	Protein processing in endoplasmic reticulum
Ga05G0970	ko01522	Endocrine resistance
Ga05G0970	ko01524	Platinum drug resistance
Ga05G0970	ko04978	Mineral absorption
Ga05G0975	ko01522	Endocrine resistance
Ga05G0975	ko04144	Endocytosis
Ga05G0975	ko04961	Endocrine and other factor-regulated calcium reabsorption
Ga05G0975	ko04962	Vasopressin-regulated water reabsorption
Ga05G0975	ko04972	Pancreatic secretion
Ga05G0976	ko01522	Endocrine resistance
Ga05G0976	ko03015	mRNA surveillance pathway
Ga05G0976	ko04022	cGMP-PKG signaling pathway
Ga05G0976	ko04024	cAMP signaling pathway
Ga05G0976	ko04113	Meiosis - yeast
Ga05G0976	ko04114	Oocyte meiosis
Ga05G0976	ko04218	Cellular senescence
Ga05G0976	ko04261	Adrenergic signaling in cardiomyocytes
Ga05G0976	ko04270	Vascular smooth muscle contraction
Ga05G0976	ko04390	Hippo signaling pathway
Ga05G0976	ko04510	Focal adhesion
Ga05G0976	ko04611	Platelet activation
Ga05G0976	ko04720	Long-term potentiation
Ga05G0976	ko04728	Dopaminergic synapse
Ga05G0976	ko04750	Inflammatory mediator regulation of TRP channels
Ga05G0976	ko04810	Regulation of actin cytoskeleton
Ga05G0976	ko04910	Insulin signaling pathway
Ga05G0976	ko04921	Oxytocin signaling pathway
Ga05G0976	ko04931	Insulin resistance
Ga05G0976	ko05031	Amphetamine addiction
Ga05G0976	ko05034	Alcoholism
Ga05G0976	ko05168	Herpes simplex infection
Ga05G0976	ko05205	Proteoglycans in cancer
Ga05G0978	ko01522	Endocrine resistance
Ga05G0978	ko03020	RNA polymerase
Ga05G0978	ko05016	Huntington disease
Ga05G0980	ko04016	MAPK signaling pathway - plant
Ga05G0980	ko04075	Plant hormone signal transduction
Ga05G0980	ko04931	Insulin resistance
Ga05G0981	ko00960	Tropane, piperidine and pyridine alkaloid biosynthesis
Ga05G0982	ko00960	Tropane, piperidine and pyridine alkaloid biosynthesis
Ga05G0983	ko01522	Endocrine resistance
Ga05G0983	ko03022	Basal transcription factors
Ga05G0983	ko05203	Viral carcinogenesis
Ga05G0991	ko01522	Endocrine resistance
Ga05G0992	ko01522	Endocrine resistance
Ga05G0997	ko01522	Endocrine resistance
Ga05G0998	ko01522	Endocrine resistance
Ga05G0998	ko03018	RNA degradation
Ga05G1004	ko01522	Endocrine resistance
Ga05G1009	ko00010	Glycolysis / Gluconeogenesis
Ga05G1009	ko00051	Fructose and mannose metabolism
Ga05G1009	ko00562	Inositol phosphate metabolism
Ga05G1009	ko00710	Carbon fixation in photosynthetic organisms
Ga05G1009	ko01522	Endocrine resistance
Ga05G1013	ko01522	Endocrine resistance
Ga05G1013	ko04144	Endocytosis
Ga05G1017	ko01522	Endocrine resistance
Ga05G1017	ko04141	Protein processing in endoplasmic reticulum
Ga05G1022	ko01522	Endocrine resistance
Ga05G1022	ko03040	Spliceosome
Ga05G1022	ko04010	MAPK signaling pathway
Ga05G1022	ko04141	Protein processing in endoplasmic reticulum
Ga05G1022	ko04144	Endocytosis
Ga05G1022	ko04213	Longevity regulating pathway - multiple species
Ga05G1022	ko04612	Antigen processing and presentation
Ga05G1022	ko04915	Estrogen signaling pathway
Ga05G1022	ko05134	Legionellosis
Ga05G1022	ko05145	Toxoplasmosis
Ga05G1022	ko05162	Measles
Ga05G1022	ko05164	Influenza A
Ga05G1024	ko01522	Endocrine resistance
Ga05G1024	ko04120	Ubiquitin mediated proteolysis
Ga05G1024	ko04141	Protein processing in endoplasmic reticulum
Ga05G1024	ko05012	Parkinson disease
Ga05G1026	ko00520	Amino sugar and nucleotide sugar metabolism
Ga05G1029	ko01522	Endocrine resistance
Ga05G1030	ko01522	Endocrine resistance
Ga05G1030	ko03010	Ribosome
Ga05G1031	ko01522	Endocrine resistance
Ga05G1031	ko04144	Endocytosis
Ga05G1031	ko04152	AMPK signaling pathway
Ga05G1031	ko04530	Tight junction
Ga05G1031	ko04972	Pancreatic secretion
Ga05G1032	ko01522	Endocrine resistance
Ga05G1034	ko01522	Endocrine resistance
Ga05G1035	ko01522	Endocrine resistance
Ga05G1035	ko03010	Ribosome
Ga05G1036	ko01522	Endocrine resistance
Ga05G1037	ko01522	Endocrine resistance
Ga05G1037	ko03440	Homologous recombination
Ga05G1039	ko01522	Endocrine resistance
Ga05G1039	ko04910	Insulin signaling pathway
Ga05G1040	ko00062	Fatty acid elongation
Ga05G1042	ko01522	Endocrine resistance
Ga05G1044	ko01522	Endocrine resistance
Ga05G1044	ko03018	RNA degradation
Ga05G1047	ko01522	Endocrine resistance
Ga05G1047	ko05034	Alcoholism
Ga05G1047	ko05203	Viral carcinogenesis
Ga05G1047	ko05322	Systemic lupus erythematosus
Ga05G1048	ko01522	Endocrine resistance
Ga05G1048	ko03008	Ribosome biogenesis in eukaryotes
Ga05G1048	ko03013	RNA transport
Ga05G1050	ko01522	Endocrine resistance
Ga05G1051	ko01522	Endocrine resistance
Ga05G1052	ko01522	Endocrine resistance
Ga05G1054	ko01522	Endocrine resistance
Ga05G1055	ko01522	Endocrine resistance
Ga05G1056	ko04712	Circadian rhythm - plant
Ga05G1057	ko01521	EGFR tyrosine kinase inhibitor resistance
Ga05G1057	ko01522	Endocrine resistance
Ga05G1057	ko01524	Platinum drug resistance
Ga05G1057	ko04010	MAPK signaling pathway
Ga05G1057	ko04011	MAPK signaling pathway - yeast
Ga05G1057	ko04012	ErbB signaling pathway
Ga05G1057	ko04013	MAPK signaling pathway - fly
Ga05G1057	ko04014	Ras signaling pathway
Ga05G1057	ko04015	Rap1 signaling pathway
Ga05G1057	ko04022	cGMP-PKG signaling pathway
Ga05G1057	ko04024	cAMP signaling pathway
Ga05G1057	ko04062	Chemokine signaling pathway
Ga05G1057	ko04066	HIF-1 signaling pathway
Ga05G1057	ko04068	FoxO signaling pathway
Ga05G1057	ko04071	Sphingolipid signaling pathway
Ga05G1057	ko04072	Phospholipase D signaling pathway
Ga05G1057	ko04114	Oocyte meiosis
Ga05G1057	ko04140	Autophagy - animal
Ga05G1057	ko04150	mTOR signaling pathway
Ga05G1057	ko04151	PI3K-Akt signaling pathway
Ga05G1057	ko04210	Apoptosis
Ga05G1057	ko04214	Apoptosis - fly
Ga05G1057	ko04218	Cellular senescence
Ga05G1057	ko04261	Adrenergic signaling in cardiomyocytes
Ga05G1057	ko04270	Vascular smooth muscle contraction
Ga05G1057	ko04320	Dorso-ventral axis formation
Ga05G1057	ko04350	TGF-beta signaling pathway
Ga05G1057	ko04360	Axon guidance
Ga05G1057	ko04370	VEGF signaling pathway
Ga05G1057	ko04371	Apelin signaling pathway
Ga05G1057	ko04380	Osteoclast differentiation
Ga05G1057	ko04510	Focal adhesion
Ga05G1057	ko04520	Adherens junction
Ga05G1057	ko04540	Gap junction
Ga05G1057	ko04550	Signaling pathways regulating pluripotency of stem cells
Ga05G1057	ko04611	Platelet activation
Ga05G1057	ko04620	Toll-like receptor signaling pathway
Ga05G1057	ko04621	NOD-like receptor signaling pathway
Ga05G1057	ko04625	C-type lectin receptor signaling pathway
Ga05G1057	ko04650	Natural killer cell mediated cytotoxicity
Ga05G1057	ko04657	IL-17 signaling pathway
Ga05G1057	ko04658	Th1 and Th2 cell differentiation
Ga05G1057	ko04659	Th17 cell differentiation
Ga05G1057	ko04660	T cell receptor signaling pathway
Ga05G1057	ko04662	B cell receptor signaling pathway
Ga05G1057	ko04664	Fc epsilon RI signaling pathway
Ga05G1057	ko04666	Fc gamma R-mediated phagocytosis
Ga05G1057	ko04668	TNF signaling pathway
Ga05G1057	ko04713	Circadian entrainment
Ga05G1057	ko04720	Long-term potentiation
Ga05G1057	ko04722	Neurotrophin signaling pathway
Ga05G1057	ko04723	Retrograde endocannabinoid signaling
Ga05G1057	ko04724	Glutamatergic synapse
Ga05G1057	ko04725	Cholinergic synapse
Ga05G1057	ko04726	Serotonergic synapse
Ga05G1057	ko04730	Long-term depression
Ga05G1057	ko04810	Regulation of actin cytoskeleton
Ga05G1057	ko04910	Insulin signaling pathway
Ga05G1057	ko04912	GnRH signaling pathway
Ga05G1057	ko04914	Progesterone-mediated oocyte maturation
Ga05G1057	ko04915	Estrogen signaling pathway
Ga05G1057	ko04916	Melanogenesis
Ga05G1057	ko04917	Prolactin signaling pathway
Ga05G1057	ko04919	Thyroid hormone signaling pathway
Ga05G1057	ko04921	Oxytocin signaling pathway
Ga05G1057	ko04926	Relaxin signaling pathway
Ga05G1057	ko04928	Parathyroid hormone synthesis, secretion and action
Ga05G1057	ko04930	Type II diabetes mellitus
Ga05G1057	ko04933	AGE-RAGE signaling pathway in diabetic complications
Ga05G1057	ko04934	Cushing syndrome
Ga05G1057	ko04960	Aldosterone-regulated sodium reabsorption
Ga05G1057	ko05010	Alzheimer disease
Ga05G1057	ko05020	Prion diseases
Ga05G1057	ko05034	Alcoholism
Ga05G1057	ko05131	Shigellosis
Ga05G1057	ko05132	Salmonella infection
Ga05G1057	ko05133	Pertussis
Ga05G1057	ko05140	Leishmaniasis
Ga05G1057	ko05142	Chagas disease (American trypanosomiasis)
Ga05G1057	ko05145	Toxoplasmosis
Ga05G1057	ko05152	Tuberculosis
Ga05G1057	ko05160	Hepatitis C
Ga05G1057	ko05161	Hepatitis B
Ga05G1057	ko05163	Human cytomegalovirus infection
Ga05G1057	ko05164	Influenza A
Ga05G1057	ko05165	Human papillomavirus infection
Ga05G1057	ko05166	Human T-cell leukemia virus 1 infection
Ga05G1057	ko05167	Kaposi sarcoma-associated herpesvirus infection
Ga05G1057	ko05170	Human immunodeficiency virus 1 infection
Ga05G1057	ko05200	Pathways in cancer
Ga05G1057	ko05203	Viral carcinogenesis
Ga05G1057	ko05205	Proteoglycans in cancer
Ga05G1057	ko05210	Colorectal cancer
Ga05G1057	ko05211	Renal cell carcinoma
Ga05G1057	ko05212	Pancreatic cancer
Ga05G1057	ko05213	Endometrial cancer
Ga05G1057	ko05214	Glioma
Ga05G1057	ko05215	Prostate cancer
Ga05G1057	ko05216	Thyroid cancer
Ga05G1057	ko05218	Melanoma
Ga05G1057	ko05219	Bladder cancer
Ga05G1057	ko05220	Chronic myeloid leukemia
Ga05G1057	ko05221	Acute myeloid leukemia
Ga05G1057	ko05223	Non-small cell lung cancer
Ga05G1057	ko05224	Breast cancer
Ga05G1057	ko05225	Hepatocellular carcinoma
Ga05G1057	ko05226	Gastric cancer
Ga05G1057	ko05230	Central carbon metabolism in cancer
Ga05G1057	ko05231	Choline metabolism in cancer
Ga05G1061	ko01522	Endocrine resistance
Ga05G1062	ko01522	Endocrine resistance
Ga05G1062	ko03018	RNA degradation
Ga05G1063	ko00053	Ascorbate and aldarate metabolism
Ga05G1063	ko00480	Glutathione metabolism
Ga05G1064	ko01522	Endocrine resistance
Ga05G1064	ko04016	MAPK signaling pathway - plant
Ga05G1065	ko01522	Endocrine resistance
Ga05G1067	ko01522	Endocrine resistance
Ga05G1067	ko03010	Ribosome
Ga05G1071	ko01522	Endocrine resistance
Ga05G1071	ko04016	MAPK signaling pathway - plant
Ga05G1071	ko04075	Plant hormone signal transduction
Ga05G1074	ko01522	Endocrine resistance
Ga05G1076	ko01522	Endocrine resistance
Ga05G1077	ko01522	Endocrine resistance
Ga05G1077	ko03040	Spliceosome
Ga05G1079	ko01522	Endocrine resistance
Ga05G1079	ko03013	RNA transport
Ga05G1080	ko04068	FoxO signaling pathway
Ga05G1080	ko04152	AMPK signaling pathway
Ga05G1080	ko04211	Longevity regulating pathway
Ga05G1080	ko04213	Longevity regulating pathway - multiple species
Ga05G1080	ko04371	Apelin signaling pathway
Ga05G1080	ko04530	Tight junction
Ga05G1080	ko04710	Circadian rhythm
Ga05G1080	ko04714	Thermogenesis
Ga05G1080	ko04910	Insulin signaling pathway
Ga05G1080	ko04920	Adipocytokine signaling pathway
Ga05G1080	ko04921	Oxytocin signaling pathway
Ga05G1080	ko04922	Glucagon signaling pathway
Ga05G1080	ko04931	Insulin resistance
Ga05G1080	ko04932	Non-alcoholic fatty liver disease (NAFLD)
Ga05G1080	ko05410	Hypertrophic cardiomyopathy (HCM)
Ga05G1084	ko01522	Endocrine resistance
Ga05G1084	ko04141	Protein processing in endoplasmic reticulum
Ga05G1086	ko01522	Endocrine resistance
Ga05G1086	ko03040	Spliceosome
Ga05G1087	ko03060	Protein export
Ga05G1091	ko01522	Endocrine resistance
Ga05G1092	ko01522	Endocrine resistance
Ga05G1092	ko03010	Ribosome
Ga05G1093	ko01522	Endocrine resistance
Ga05G1093	ko04138	Autophagy - yeast
Ga05G1094	ko01522	Endocrine resistance
Ga05G1096	ko01522	Endocrine resistance
Ga05G1100	ko01522	Endocrine resistance
Ga05G1103	ko01522	Endocrine resistance
Ga05G1104	ko01522	Endocrine resistance
Ga05G1104	ko04626	Plant-pathogen interaction
Ga05G1105	ko01522	Endocrine resistance
Ga05G1105	ko03018	RNA degradation
Ga05G1109	ko01522	Endocrine resistance
Ga05G1109	ko05165	Human papillomavirus infection
Ga05G1109	ko05203	Viral carcinogenesis
Ga05G1111	ko00910	Nitrogen metabolism
Ga05G1113	ko00910	Nitrogen metabolism
Ga05G1119	ko01522	Endocrine resistance
Ga05G1122	ko05166	Human T-cell leukemia virus 1 infection
Ga05G1122	ko05203	Viral carcinogenesis
Ga05G1123	ko01522	Endocrine resistance
Ga05G1127	ko00910	Nitrogen metabolism
Ga05G1127	ko01522	Endocrine resistance
Ga05G1132	ko01522	Endocrine resistance
Ga05G1133	ko01522	Endocrine resistance
Ga05G1134	ko01522	Endocrine resistance
Ga05G1139	ko01522	Endocrine resistance
Ga05G1141	ko05166	Human T-cell leukemia virus 1 infection
Ga05G1141	ko05203	Viral carcinogenesis
Ga05G1147	ko01522	Endocrine resistance
Ga05G1147	ko05202	Transcriptional misregulation in cancer
Ga05G1152	ko01522	Endocrine resistance
Ga05G1153	ko01522	Endocrine resistance
Ga05G1155	ko01522	Endocrine resistance
Ga05G1159	ko00460	Cyanoamino acid metabolism
Ga05G1159	ko00966	Glucosinolate biosynthesis
Ga05G1159	ko01522	Endocrine resistance
Ga05G1160	ko00450	Selenocompound metabolism
Ga05G1161	ko01522	Endocrine resistance
Ga05G1162	ko01522	Endocrine resistance
Ga05G1163	ko01522	Endocrine resistance
Ga05G1163	ko04112	Cell cycle - Caulobacter
Ga05G1167	ko01522	Endocrine resistance
Ga05G1168	ko01522	Endocrine resistance
Ga05G1168	ko04612	Antigen processing and presentation
Ga05G1168	ko05152	Tuberculosis
Ga05G1169	ko00195	Photosynthesis
Ga05G1169	ko01522	Endocrine resistance
Ga05G1170	ko01522	Endocrine resistance
Ga05G1170	ko04144	Endocytosis
Ga05G1171	ko00130	Ubiquinone and other terpenoid-quinone biosynthesis
Ga05G1173	ko00052	Galactose metabolism
Ga05G1173	ko00500	Starch and sucrose metabolism
Ga05G1174	ko01522	Endocrine resistance
Ga05G1174	ko04145	Phagosome
Ga05G1174	ko04540	Gap junction
Ga05G1174	ko05130	Pathogenic Escherichia coli infection
Ga05G1179	ko01522	Endocrine resistance
Ga05G1180	ko01522	Endocrine resistance
Ga05G1180	ko03040	Spliceosome
Ga05G1181	ko01522	Endocrine resistance
Ga05G1184	ko01522	Endocrine resistance
Ga05G1189	ko01522	Endocrine resistance
Ga05G1190	ko01522	Endocrine resistance
Ga05G1192	ko01522	Endocrine resistance
Ga05G1192	ko03040	Spliceosome
Ga05G1194	ko00230	Purine metabolism
Ga05G1196	ko01522	Endocrine resistance
Ga05G1197	ko01522	Endocrine resistance
Ga05G1197	ko04016	MAPK signaling pathway - plant
Ga05G1197	ko04075	Plant hormone signal transduction
Ga05G1197	ko04626	Plant-pathogen interaction
Ga05G1198	ko00460	Cyanoamino acid metabolism
Ga05G1199	ko01522	Endocrine resistance
Ga05G1200	ko01522	Endocrine resistance
Ga05G1203	ko01522	Endocrine resistance
Ga05G1203	ko04910	Insulin signaling pathway
Ga05G1205	ko01522	Endocrine resistance
Ga05G1210	ko01522	Endocrine resistance
Ga05G1211	ko00190	Oxidative phosphorylation
Ga05G1211	ko04145	Phagosome
Ga05G1211	ko04150	mTOR signaling pathway
Ga05G1211	ko04721	Synaptic vesicle cycle
Ga05G1211	ko04966	Collecting duct acid secretion
Ga05G1211	ko05110	Vibrio cholerae infection
Ga05G1211	ko05120	Epithelial cell signaling in Helicobacter pylori infection
Ga05G1211	ko05165	Human papillomavirus infection
Ga05G1211	ko05323	Rheumatoid arthritis
Ga05G1213	ko01522	Endocrine resistance
Ga05G1215	ko00970	Aminoacyl-tRNA biosynthesis
Ga05G1215	ko01522	Endocrine resistance
Ga05G1216	ko04075	Plant hormone signal transduction
Ga05G1218	ko01522	Endocrine resistance
Ga05G1218	ko04010	MAPK signaling pathway
Ga05G1218	ko04064	NF-kappa B signaling pathway
Ga05G1218	ko04620	Toll-like receptor signaling pathway
Ga05G1218	ko04621	NOD-like receptor signaling pathway
Ga05G1218	ko04624	Toll and Imd signaling pathway
Ga05G1218	ko04722	Neurotrophin signaling pathway
Ga05G1218	ko05133	Pertussis
Ga05G1218	ko05140	Leishmaniasis
Ga05G1218	ko05142	Chagas disease (American trypanosomiasis)
Ga05G1218	ko05145	Toxoplasmosis
Ga05G1218	ko05152	Tuberculosis
Ga05G1218	ko05161	Hepatitis B
Ga05G1218	ko05162	Measles
Ga05G1218	ko05164	Influenza A
Ga05G1218	ko05168	Herpes simplex infection
Ga05G1218	ko05169	Epstein-Barr virus infection
Ga05G1218	ko05170	Human immunodeficiency virus 1 infection
Ga05G1219	ko00100	Steroid biosynthesis
Ga05G1220	ko01522	Endocrine resistance
Ga05G1225	ko01522	Endocrine resistance
Ga05G1236	ko01522	Endocrine resistance
Ga05G1236	ko04024	cAMP signaling pathway
Ga05G1236	ko04066	HIF-1 signaling pathway
Ga05G1236	ko04068	FoxO signaling pathway
Ga05G1236	ko04110	Cell cycle
Ga05G1236	ko04310	Wnt signaling pathway
Ga05G1236	ko04330	Notch signaling pathway
Ga05G1236	ko04350	TGF-beta signaling pathway
Ga05G1236	ko04520	Adherens junction
Ga05G1236	ko04630	Jak-STAT signaling pathway
Ga05G1236	ko04720	Long-term potentiation
Ga05G1236	ko04916	Melanogenesis
Ga05G1236	ko04919	Thyroid hormone signaling pathway
Ga05G1236	ko04922	Glucagon signaling pathway
Ga05G1236	ko05016	Huntington disease
Ga05G1236	ko05152	Tuberculosis
Ga05G1236	ko05161	Hepatitis B
Ga05G1236	ko05164	Influenza A
Ga05G1236	ko05165	Human papillomavirus infection
Ga05G1236	ko05166	Human T-cell leukemia virus 1 infection
Ga05G1236	ko05167	Kaposi sarcoma-associated herpesvirus infection
Ga05G1236	ko05200	Pathways in cancer
Ga05G1236	ko05203	Viral carcinogenesis
Ga05G1236	ko05206	MicroRNAs in cancer
Ga05G1236	ko05211	Renal cell carcinoma
Ga05G1236	ko05215	Prostate cancer
Ga05G1239	ko01522	Endocrine resistance
Ga05G1242	ko00563	Glycosylphosphatidylinositol (GPI)-anchor biosynthesis
Ga05G1247	ko00940	Phenylpropanoid biosynthesis
Ga05G1247	ko00941	Flavonoid biosynthesis
Ga05G1247	ko00945	Stilbenoid, diarylheptanoid and gingerol biosynthesis
Ga05G1248	ko01522	Endocrine resistance
Ga05G1251	ko00592	alpha-Linolenic acid metabolism
Ga05G1255	ko01522	Endocrine resistance
Ga05G1255	ko04626	Plant-pathogen interaction
Ga05G1257	ko01522	Endocrine resistance
Ga05G1257	ko02010	ABC transporters
Ga05G1261	ko01522	Endocrine resistance
Ga05G1261	ko03410	Base excision repair
Ga05G1263	ko01522	Endocrine resistance
Ga05G1263	ko04068	FoxO signaling pathway
Ga05G1263	ko04140	Autophagy - animal
Ga05G1263	ko04150	mTOR signaling pathway
Ga05G1263	ko04151	PI3K-Akt signaling pathway
Ga05G1263	ko04152	AMPK signaling pathway
Ga05G1263	ko04211	Longevity regulating pathway
Ga05G1263	ko04213	Longevity regulating pathway - multiple species
Ga05G1263	ko04371	Apelin signaling pathway
Ga05G1263	ko04530	Tight junction
Ga05G1263	ko04710	Circadian rhythm
Ga05G1263	ko04714	Thermogenesis
Ga05G1263	ko04910	Insulin signaling pathway
Ga05G1263	ko04920	Adipocytokine signaling pathway
Ga05G1263	ko04921	Oxytocin signaling pathway
Ga05G1263	ko04922	Glucagon signaling pathway
Ga05G1263	ko04931	Insulin resistance
Ga05G1263	ko04932	Non-alcoholic fatty liver disease (NAFLD)
Ga05G1263	ko05410	Hypertrophic cardiomyopathy (HCM)
Ga05G1263	ko05418	Fluid shear stress and atherosclerosis
Ga05G1265	ko00940	Phenylpropanoid biosynthesis
Ga05G1268	ko01522	Endocrine resistance
Ga05G1270	ko01522	Endocrine resistance
Ga05G1271	ko01522	Endocrine resistance
Ga05G1272	ko01522	Endocrine resistance
Ga06G1111	ko01522	Endocrine resistance
Ga06G1112	ko01522	Endocrine resistance
Ga06G1112	ko03060	Protein export
Ga06G1119	ko01522	Endocrine resistance
Ga06G1119	ko03013	RNA transport
Ga06G1119	ko03015	mRNA surveillance pathway
Ga06G1119	ko03040	Spliceosome
Ga06G1119	ko05164	Influenza A
Ga06G1125	ko01522	Endocrine resistance
Ga06G1125	ko04016	MAPK signaling pathway - plant
Ga06G1125	ko04075	Plant hormone signal transduction
Ga06G1128	ko01522	Endocrine resistance
Ga06G1129	ko00230	Purine metabolism
Ga06G1129	ko01522	Endocrine resistance
Ga06G1132	ko01522	Endocrine resistance
Ga06G1135	ko00053	Ascorbate and aldarate metabolism
Ga06G1135	ko00480	Glutathione metabolism
Ga06G1140	ko00500	Starch and sucrose metabolism
Ga06G1141	ko01522	Endocrine resistance
Ga06G1144	ko01522	Endocrine resistance
Ga06G1144	ko03010	Ribosome
Ga06G1145	ko00190	Oxidative phosphorylation
Ga06G1145	ko00195	Photosynthesis
Ga06G1145	ko01522	Endocrine resistance
Ga06G1146	ko01522	Endocrine resistance
Ga06G1148	ko01522	Endocrine resistance
Ga06G1149	ko01522	Endocrine resistance
Ga06G1153	ko01522	Endocrine resistance
Ga06G1154	ko01522	Endocrine resistance
Ga06G1157	ko00220	Arginine biosynthesis
Ga06G1157	ko00250	Alanine, aspartate and glutamate metabolism
Ga06G1157	ko00270	Cysteine and methionine metabolism
Ga06G1157	ko00330	Arginine and proline metabolism
Ga06G1157	ko00350	Tyrosine metabolism
Ga06G1157	ko00360	Phenylalanine metabolism
Ga06G1157	ko00400	Phenylalanine, tyrosine and tryptophan biosynthesis
Ga06G1157	ko00950	Isoquinoline alkaloid biosynthesis
Ga06G1157	ko00960	Tropane, piperidine and pyridine alkaloid biosynthesis
Ga06G1157	ko01522	Endocrine resistance
Ga06G1165	ko01522	Endocrine resistance
Ga06G1167	ko01522	Endocrine resistance
Ga06G1167	ko03040	Spliceosome
Ga06G1170	ko01522	Endocrine resistance
Ga06G1170	ko04213	Longevity regulating pathway - multiple species
Ga06G1172	ko01522	Endocrine resistance
Ga06G1172	ko04111	Cell cycle - yeast
Ga06G1173	ko01522	Endocrine resistance
Ga06G1173	ko04068	FoxO signaling pathway
Ga06G1173	ko04140	Autophagy - animal
Ga06G1173	ko04150	mTOR signaling pathway
Ga06G1173	ko04151	PI3K-Akt signaling pathway
Ga06G1173	ko04152	AMPK signaling pathway
Ga06G1173	ko04211	Longevity regulating pathway
Ga06G1173	ko04213	Longevity regulating pathway - multiple species
Ga06G1173	ko04371	Apelin signaling pathway
Ga06G1173	ko04530	Tight junction
Ga06G1173	ko04710	Circadian rhythm
Ga06G1173	ko04714	Thermogenesis
Ga06G1173	ko04910	Insulin signaling pathway
Ga06G1173	ko04920	Adipocytokine signaling pathway
Ga06G1173	ko04921	Oxytocin signaling pathway
Ga06G1173	ko04922	Glucagon signaling pathway
Ga06G1173	ko04931	Insulin resistance
Ga06G1173	ko04932	Non-alcoholic fatty liver disease (NAFLD)
Ga06G1173	ko05410	Hypertrophic cardiomyopathy (HCM)
Ga06G1173	ko05418	Fluid shear stress and atherosclerosis
Ga06G1178	ko00400	Phenylalanine, tyrosine and tryptophan biosynthesis
Ga06G1179	ko00564	Glycerophospholipid metabolism
Ga06G1179	ko00565	Ether lipid metabolism
Ga06G1179	ko01522	Endocrine resistance
Ga06G1181	ko01522	Endocrine resistance
Ga06G1186	ko01522	Endocrine resistance
Ga06G1191	ko00940	Phenylpropanoid biosynthesis
Ga06G1192	ko01522	Endocrine resistance
Ga06G1195	ko00909	Sesquiterpenoid and triterpenoid biosynthesis
Ga06G1196	ko00906	Carotenoid biosynthesis
Ga06G1196	ko01522	Endocrine resistance
Ga06G1201	ko01522	Endocrine resistance
Ga06G1201	ko04120	Ubiquitin mediated proteolysis
Ga06G1204	ko00500	Starch and sucrose metabolism
Ga06G1204	ko01522	Endocrine resistance
Ga07G0033	ko00061	Fatty acid biosynthesis
Ga07G0033	ko01522	Endocrine resistance
Ga07G0040	ko00280	Valine, leucine and isoleucine degradation
Ga07G0040	ko00410	beta-Alanine metabolism
Ga07G0040	ko00640	Propanoate metabolism
Ga07G0045	ko01522	Endocrine resistance
Ga07G0047	ko01522	Endocrine resistance
Ga07G0048	ko01522	Endocrine resistance
Ga07G0048	ko04068	FoxO signaling pathway
Ga07G0048	ko04310	Wnt signaling pathway
Ga07G0048	ko04340	Hedgehog signaling pathway
Ga07G0048	ko04341	Hedgehog signaling pathway - fly
Ga07G0048	ko04390	Hippo signaling pathway
Ga07G0048	ko04391	Hippo signaling pathway - fly
Ga07G0048	ko04392	Hippo signaling pathway - multiple species
Ga07G0048	ko04710	Circadian rhythm
Ga07G0048	ko04711	Circadian rhythm - fly
Ga07G0050	ko01522	Endocrine resistance
Ga07G0050	ko03020	RNA polymerase
Ga07G0050	ko04623	Cytosolic DNA-sensing pathway
Ga07G0050	ko05016	Huntington disease
Ga07G0051	ko01522	Endocrine resistance
Ga07G0056	ko00071	Fatty acid degradation
Ga07G0056	ko00592	alpha-Linolenic acid metabolism
Ga07G0059	ko01522	Endocrine resistance
Ga07G0059	ko03013	RNA transport
Ga07G0070	ko01522	Endocrine resistance
Ga07G0070	ko04014	Ras signaling pathway
Ga07G0070	ko04144	Endocytosis
Ga07G0070	ko04145	Phagosome
Ga07G0070	ko04962	Vasopressin-regulated water reabsorption
Ga07G0070	ko05146	Amoebiasis
Ga07G0070	ko05152	Tuberculosis
Ga07G0076	ko00940	Phenylpropanoid biosynthesis
Ga07G0078	ko01522	Endocrine resistance
Ga07G0084	ko01522	Endocrine resistance
Ga07G0087	ko01522	Endocrine resistance
Ga07G0087	ko03013	RNA transport
Ga07G0088	ko01522	Endocrine resistance
Ga07G0092	ko01522	Endocrine resistance
Ga07G0093	ko00620	Pyruvate metabolism
Ga07G0093	ko00710	Carbon fixation in photosynthetic organisms
Ga07G0096	ko01522	Endocrine resistance
Ga07G0099	ko00040	Pentose and glucuronate interconversions
Ga07G0102	ko01521	EGFR tyrosine kinase inhibitor resistance
Ga07G0102	ko01522	Endocrine resistance
Ga07G0102	ko04010	MAPK signaling pathway
Ga07G0102	ko04012	ErbB signaling pathway
Ga07G0102	ko04013	MAPK signaling pathway - fly
Ga07G0102	ko04014	Ras signaling pathway
Ga07G0102	ko04015	Rap1 signaling pathway
Ga07G0102	ko04022	cGMP-PKG signaling pathway
Ga07G0102	ko04024	cAMP signaling pathway
Ga07G0102	ko04062	Chemokine signaling pathway
Ga07G0102	ko04066	HIF-1 signaling pathway
Ga07G0102	ko04068	FoxO signaling pathway
Ga07G0102	ko04071	Sphingolipid signaling pathway
Ga07G0102	ko04072	Phospholipase D signaling pathway
Ga07G0102	ko04114	Oocyte meiosis
Ga07G0102	ko04140	Autophagy - animal
Ga07G0102	ko04150	mTOR signaling pathway
Ga07G0102	ko04151	PI3K-Akt signaling pathway
Ga07G0102	ko04210	Apoptosis
Ga07G0102	ko04218	Cellular senescence
Ga07G0102	ko04270	Vascular smooth muscle contraction
Ga07G0102	ko04320	Dorso-ventral axis formation
Ga07G0102	ko04370	VEGF signaling pathway
Ga07G0102	ko04371	Apelin signaling pathway
Ga07G0102	ko04380	Osteoclast differentiation
Ga07G0102	ko04510	Focal adhesion
Ga07G0102	ko04540	Gap junction
Ga07G0102	ko04550	Signaling pathways regulating pluripotency of stem cells
Ga07G0102	ko04620	Toll-like receptor signaling pathway
Ga07G0102	ko04626	Plant-pathogen interaction
Ga07G0102	ko04650	Natural killer cell mediated cytotoxicity
Ga07G0102	ko04660	T cell receptor signaling pathway
Ga07G0102	ko04662	B cell receptor signaling pathway
Ga07G0102	ko04664	Fc epsilon RI signaling pathway
Ga07G0102	ko04666	Fc gamma R-mediated phagocytosis
Ga07G0102	ko04668	TNF signaling pathway
Ga07G0102	ko04720	Long-term potentiation
Ga07G0102	ko04722	Neurotrophin signaling pathway
Ga07G0102	ko04725	Cholinergic synapse
Ga07G0102	ko04726	Serotonergic synapse
Ga07G0102	ko04730	Long-term depression
Ga07G0102	ko04810	Regulation of actin cytoskeleton
Ga07G0102	ko04910	Insulin signaling pathway
Ga07G0102	ko04912	GnRH signaling pathway
Ga07G0102	ko04914	Progesterone-mediated oocyte maturation
Ga07G0102	ko04915	Estrogen signaling pathway
Ga07G0102	ko04916	Melanogenesis
Ga07G0102	ko04917	Prolactin signaling pathway
Ga07G0102	ko04919	Thyroid hormone signaling pathway
Ga07G0102	ko04921	Oxytocin signaling pathway
Ga07G0102	ko04926	Relaxin signaling pathway
Ga07G0102	ko04928	Parathyroid hormone synthesis, secretion and action
Ga07G0102	ko04934	Cushing syndrome
Ga07G0102	ko05020	Prion diseases
Ga07G0102	ko05034	Alcoholism
Ga07G0102	ko05160	Hepatitis C
Ga07G0102	ko05161	Hepatitis B
Ga07G0102	ko05163	Human cytomegalovirus infection
Ga07G0102	ko05164	Influenza A
Ga07G0102	ko05165	Human papillomavirus infection
Ga07G0102	ko05166	Human T-cell leukemia virus 1 infection
Ga07G0102	ko05167	Kaposi sarcoma-associated herpesvirus infection
Ga07G0102	ko05170	Human immunodeficiency virus 1 infection
Ga07G0102	ko05200	Pathways in cancer
Ga07G0102	ko05205	Proteoglycans in cancer
Ga07G0102	ko05206	MicroRNAs in cancer
Ga07G0102	ko05210	Colorectal cancer
Ga07G0102	ko05211	Renal cell carcinoma
Ga07G0102	ko05212	Pancreatic cancer
Ga07G0102	ko05213	Endometrial cancer
Ga07G0102	ko05214	Glioma
Ga07G0102	ko05215	Prostate cancer
Ga07G0102	ko05216	Thyroid cancer
Ga07G0102	ko05218	Melanoma
Ga07G0102	ko05219	Bladder cancer
Ga07G0102	ko05220	Chronic myeloid leukemia
Ga07G0102	ko05221	Acute myeloid leukemia
Ga07G0102	ko05223	Non-small cell lung cancer
Ga07G0102	ko05224	Breast cancer
Ga07G0102	ko05225	Hepatocellular carcinoma
Ga07G0102	ko05226	Gastric cancer
Ga07G0102	ko05230	Central carbon metabolism in cancer
Ga07G0102	ko05231	Choline metabolism in cancer
Ga07G0105	ko01522	Endocrine resistance
Ga07G0106	ko01522	Endocrine resistance
Ga07G0109	ko01522	Endocrine resistance
Ga07G0109	ko04144	Endocytosis
Ga07G0109	ko04217	Necroptosis
Ga07G0111	ko04144	Endocytosis
Ga07G0112	ko00190	Oxidative phosphorylation
Ga07G0112	ko04714	Thermogenesis
Ga07G0113	ko00270	Cysteine and methionine metabolism
Ga07G0113	ko01522	Endocrine resistance
Ga07G0117	ko00270	Cysteine and methionine metabolism
Ga07G0119	ko01522	Endocrine resistance
Ga07G0123	ko00330	Arginine and proline metabolism
Ga07G0123	ko00410	beta-Alanine metabolism
Ga07G0126	ko01522	Endocrine resistance
Ga07G0130	ko00908	Zeatin biosynthesis
Ga07G0132	ko01522	Endocrine resistance
Ga07G0134	ko01522	Endocrine resistance
Ga07G0136	ko00906	Carotenoid biosynthesis
Ga07G0137	ko01522	Endocrine resistance
Ga07G0138	ko00561	Glycerolipid metabolism
Ga07G0138	ko00830	Retinol metabolism
Ga07G0138	ko04975	Fat digestion and absorption
Ga07G0140	ko01522	Endocrine resistance
Ga07G0140	ko04011	MAPK signaling pathway - yeast
Ga07G0140	ko04392	Hippo signaling pathway - multiple species
Ga07G0142	ko04016	MAPK signaling pathway - plant
Ga07G0142	ko04075	Plant hormone signal transduction
Ga07G0142	ko04931	Insulin resistance
Ga07G0143	ko01522	Endocrine resistance
Ga07G0143	ko04016	MAPK signaling pathway - plant
Ga07G0144	ko01522	Endocrine resistance
Ga07G0144	ko03015	mRNA surveillance pathway
Ga07G0146	ko01522	Endocrine resistance
Ga07G0147	ko01522	Endocrine resistance
Ga07G0147	ko03018	RNA degradation
Ga07G0149	ko01522	Endocrine resistance
Ga07G0149	ko04612	Antigen processing and presentation
Ga07G0149	ko05152	Tuberculosis
Ga07G0150	ko01522	Endocrine resistance
Ga07G0150	ko04144	Endocytosis
Ga07G0150	ko04217	Necroptosis
Ga07G0152	ko01522	Endocrine resistance
Ga07G0154	ko01522	Endocrine resistance
Ga07G0154	ko03010	Ribosome
Ga07G0156	ko03320	PPAR signaling pathway
Ga07G0157	ko01522	Endocrine resistance
Ga07G0159	ko01522	Endocrine resistance
Ga07G0161	ko01522	Endocrine resistance
Ga07G0164	ko01522	Endocrine resistance
Ga07G0164	ko03420	Nucleotide excision repair
Ga07G0164	ko04066	HIF-1 signaling pathway
Ga07G0164	ko04110	Cell cycle
Ga07G0164	ko04111	Cell cycle - yeast
Ga07G0164	ko04114	Oocyte meiosis
Ga07G0164	ko04120	Ubiquitin mediated proteolysis
Ga07G0164	ko04141	Protein processing in endoplasmic reticulum
Ga07G0164	ko04310	Wnt signaling pathway
Ga07G0164	ko04341	Hedgehog signaling pathway - fly
Ga07G0164	ko04350	TGF-beta signaling pathway
Ga07G0164	ko04710	Circadian rhythm
Ga07G0164	ko05170	Human immunodeficiency virus 1 infection
Ga07G0164	ko05200	Pathways in cancer
Ga07G0164	ko05211	Renal cell carcinoma
Ga07G0166	ko00270	Cysteine and methionine metabolism
Ga07G0169	ko01522	Endocrine resistance
Ga07G0169	ko03018	RNA degradation
Ga07G0170	ko01522	Endocrine resistance
Ga07G0172	ko00196	Photosynthesis - antenna proteins
Ga07G0172	ko01522	Endocrine resistance
Ga07G0174	ko01522	Endocrine resistance
Ga07G0177	ko01522	Endocrine resistance
Ga07G0178	ko04075	Plant hormone signal transduction
Ga07G0179	ko01522	Endocrine resistance
Ga07G0182	ko04016	MAPK signaling pathway - plant
Ga07G0182	ko04626	Plant-pathogen interaction
Ga07G0183	ko04075	Plant hormone signal transduction
Ga07G0185	ko00500	Starch and sucrose metabolism
Ga07G0185	ko01522	Endocrine resistance
Ga07G0186	ko00562	Inositol phosphate metabolism
Ga07G0189	ko00562	Inositol phosphate metabolism
Ga07G0189	ko01522	Endocrine resistance
Ga07G0189	ko04070	Phosphatidylinositol signaling system
Ga07G0189	ko04145	Phagosome
Ga07G0189	ko04810	Regulation of actin cytoskeleton
Ga07G0190	ko00040	Pentose and glucuronate interconversions
Ga07G0191	ko00040	Pentose and glucuronate interconversions
Ga07G0196	ko01522	Endocrine resistance
Ga07G0197	ko04075	Plant hormone signal transduction
Ga07G0201	ko00100	Steroid biosynthesis
Ga07G0204	ko01522	Endocrine resistance
Ga07G0204	ko01524	Platinum drug resistance
Ga07G0204	ko04978	Mineral absorption
Ga07G0208	ko01522	Endocrine resistance
Ga07G0208	ko04016	MAPK signaling pathway - plant
Ga07G0209	ko01522	Endocrine resistance
Ga07G0210	ko01522	Endocrine resistance
Ga07G0214	ko01522	Endocrine resistance
Ga07G0215	ko01522	Endocrine resistance
Ga07G0216	ko01522	Endocrine resistance
Ga07G0217	ko01522	Endocrine resistance
Ga07G0217	ko04146	Peroxisome
Ga07G0218	ko01522	Endocrine resistance
Ga07G0218	ko03010	Ribosome
Ga07G0219	ko01522	Endocrine resistance
Ga07G0222	ko00250	Alanine, aspartate and glutamate metabolism
Ga07G0225	ko01522	Endocrine resistance
Ga07G0225	ko04141	Protein processing in endoplasmic reticulum
Ga07G0229	ko01522	Endocrine resistance
Ga07G0230	ko01522	Endocrine resistance
Ga07G0231	ko01522	Endocrine resistance
Ga07G0235	ko01522	Endocrine resistance
Ga07G0235	ko04139	Mitophagy - yeast
Ga07G0240	ko01522	Endocrine resistance
Ga07G0240	ko04010	MAPK signaling pathway
Ga07G0241	ko04016	MAPK signaling pathway - plant
Ga07G0242	ko04016	MAPK signaling pathway - plant
Ga07G0242	ko04075	Plant hormone signal transduction
Ga07G0244	ko01522	Endocrine resistance
Ga07G0245	ko01522	Endocrine resistance
Ga07G0245	ko03015	mRNA surveillance pathway
Ga07G0245	ko04071	Sphingolipid signaling pathway
Ga07G0245	ko04111	Cell cycle - yeast
Ga07G0245	ko04151	PI3K-Akt signaling pathway
Ga07G0245	ko04152	AMPK signaling pathway
Ga07G0245	ko04261	Adrenergic signaling in cardiomyocytes
Ga07G0245	ko04390	Hippo signaling pathway
Ga07G0245	ko04391	Hippo signaling pathway - fly
Ga07G0245	ko04530	Tight junction
Ga07G0245	ko04728	Dopaminergic synapse
Ga07G0245	ko05142	Chagas disease (American trypanosomiasis)
Ga07G0245	ko05160	Hepatitis C
Ga07G0245	ko05165	Human papillomavirus infection
Ga07G0248	ko00190	Oxidative phosphorylation
Ga07G0248	ko04714	Thermogenesis
Ga07G0248	ko04723	Retrograde endocannabinoid signaling
Ga07G0248	ko04932	Non-alcoholic fatty liver disease (NAFLD)
Ga07G0248	ko05010	Alzheimer disease
Ga07G0248	ko05012	Parkinson disease
Ga07G0248	ko05016	Huntington disease
Ga07G0249	ko03013	RNA transport
Ga07G0250	ko01522	Endocrine resistance
Ga07G0250	ko04142	Lysosome
Ga07G0250	ko04612	Antigen processing and presentation
Ga07G0252	ko04712	Circadian rhythm - plant
Ga07G0253	ko04712	Circadian rhythm - plant
Ga07G0256	ko01522	Endocrine resistance
Ga07G0257	ko01522	Endocrine resistance
Ga07G0258	ko00970	Aminoacyl-tRNA biosynthesis
Ga07G0258	ko01522	Endocrine resistance
Ga07G0259	ko01522	Endocrine resistance
Ga07G0262	ko01522	Endocrine resistance
Ga07G0263	ko00010	Glycolysis / Gluconeogenesis
Ga07G0263	ko00030	Pentose phosphate pathway
Ga07G0263	ko00051	Fructose and mannose metabolism
Ga07G0263	ko00052	Galactose metabolism
Ga07G0263	ko00680	Methane metabolism
Ga07G0263	ko01522	Endocrine resistance
Ga07G0263	ko03018	RNA degradation
Ga07G0263	ko04152	AMPK signaling pathway
Ga07G0263	ko05230	Central carbon metabolism in cancer
Ga07G0264	ko01522	Endocrine resistance
Ga07G0264	ko04013	MAPK signaling pathway - fly
Ga07G0264	ko04015	Rap1 signaling pathway
Ga07G0264	ko04810	Regulation of actin cytoskeleton
Ga07G0264	ko05131	Shigellosis
Ga07G0264	ko05132	Salmonella infection
Ga07G0265	ko01522	Endocrine resistance
Ga07G0267	ko01522	Endocrine resistance
Ga07G0267	ko03015	mRNA surveillance pathway
Ga07G0269	ko01522	Endocrine resistance
Ga07G0273	ko01522	Endocrine resistance
Ga07G0273	ko04142	Lysosome
Ga07G0273	ko04210	Apoptosis
Ga07G0275	ko01522	Endocrine resistance
Ga07G0277	ko00906	Carotenoid biosynthesis
Ga07G0279	ko00130	Ubiquinone and other terpenoid-quinone biosynthesis
Ga07G0280	ko01522	Endocrine resistance
Ga07G0280	ko04141	Protein processing in endoplasmic reticulum
Ga07G0281	ko00053	Ascorbate and aldarate metabolism
Ga07G0285	ko01522	Endocrine resistance
Ga07G0287	ko00220	Arginine biosynthesis
Ga07G0287	ko00250	Alanine, aspartate and glutamate metabolism
Ga07G0287	ko00270	Cysteine and methionine metabolism
Ga07G0287	ko00330	Arginine and proline metabolism
Ga07G0287	ko00350	Tyrosine metabolism
Ga07G0287	ko00360	Phenylalanine metabolism
Ga07G0287	ko00400	Phenylalanine, tyrosine and tryptophan biosynthesis
Ga07G0287	ko00710	Carbon fixation in photosynthetic organisms
Ga07G0287	ko00950	Isoquinoline alkaloid biosynthesis
Ga07G0287	ko00960	Tropane, piperidine and pyridine alkaloid biosynthesis
Ga07G0287	ko01522	Endocrine resistance
Ga07G0288	ko00220	Arginine biosynthesis
Ga07G0288	ko00250	Alanine, aspartate and glutamate metabolism
Ga07G0288	ko00270	Cysteine and methionine metabolism
Ga07G0288	ko00330	Arginine and proline metabolism
Ga07G0288	ko00350	Tyrosine metabolism
Ga07G0288	ko00360	Phenylalanine metabolism
Ga07G0288	ko00400	Phenylalanine, tyrosine and tryptophan biosynthesis
Ga07G0288	ko00710	Carbon fixation in photosynthetic organisms
Ga07G0288	ko00950	Isoquinoline alkaloid biosynthesis
Ga07G0288	ko00960	Tropane, piperidine and pyridine alkaloid biosynthesis
Ga07G0288	ko01522	Endocrine resistance
Ga07G0289	ko01522	Endocrine resistance
Ga07G0289	ko04151	PI3K-Akt signaling pathway
Ga07G0290	ko05322	Systemic lupus erythematosus
Ga07G0292	ko04626	Plant-pathogen interaction
Ga07G0294	ko00380	Tryptophan metabolism
Ga07G0299	ko01522	Endocrine resistance
Ga07G0301	ko00330	Arginine and proline metabolism
Ga07G0305	ko01522	Endocrine resistance
Ga07G0305	ko03010	Ribosome
Ga07G0306	ko00520	Amino sugar and nucleotide sugar metabolism
Ga07G0308	ko00520	Amino sugar and nucleotide sugar metabolism
Ga07G0309	ko00520	Amino sugar and nucleotide sugar metabolism
Ga07G0311	ko00062	Fatty acid elongation
Ga07G0311	ko01522	Endocrine resistance
Ga07G0312	ko04075	Plant hormone signal transduction
Ga07G0314	ko01522	Endocrine resistance
Ga07G0314	ko04614	Renin-angiotensin system
Ga07G0314	ko04974	Protein digestion and absorption
Ga07G0317	ko01522	Endocrine resistance
Ga07G0318	ko01522	Endocrine resistance
Ga07G0318	ko04130	SNARE interactions in vesicular transport
Ga07G0318	ko04138	Autophagy - yeast
Ga07G0322	ko01522	Endocrine resistance
Ga07G0322	ko03018	RNA degradation
Ga07G0325	ko00010	Glycolysis / Gluconeogenesis
Ga07G0325	ko00030	Pentose phosphate pathway
Ga07G0330	ko00480	Glutathione metabolism
Ga07G0330	ko01522	Endocrine resistance
Ga07G0331	ko01522	Endocrine resistance
Ga07G0331	ko03060	Protein export
Ga07G0333	ko01522	Endocrine resistance
Ga07G0340	ko00564	Glycerophospholipid metabolism
Ga07G0340	ko00565	Ether lipid metabolism
Ga07G0340	ko01522	Endocrine resistance
Ga07G0340	ko04014	Ras signaling pathway
Ga07G0340	ko04024	cAMP signaling pathway
Ga07G0340	ko04071	Sphingolipid signaling pathway
Ga07G0340	ko04072	Phospholipase D signaling pathway
Ga07G0340	ko04144	Endocytosis
Ga07G0340	ko04666	Fc gamma R-mediated phagocytosis
Ga07G0340	ko04724	Glutamatergic synapse
Ga07G0340	ko04912	GnRH signaling pathway
Ga07G0340	ko04928	Parathyroid hormone synthesis, secretion and action
Ga07G0340	ko05231	Choline metabolism in cancer
Ga07G0341	ko01522	Endocrine resistance
Ga07G0341	ko04016	MAPK signaling pathway - plant
Ga07G0341	ko04075	Plant hormone signal transduction
Ga07G0348	ko01522	Endocrine resistance
Ga07G0350	ko00190	Oxidative phosphorylation
Ga07G0350	ko00195	Photosynthesis
Ga07G0350	ko01522	Endocrine resistance
Ga07G0355	ko01522	Endocrine resistance
Ga07G0355	ko04130	SNARE interactions in vesicular transport
Ga07G0358	ko01522	Endocrine resistance
Ga07G0364	ko01522	Endocrine resistance
Ga07G0364	ko04024	cAMP signaling pathway
Ga07G0364	ko04066	HIF-1 signaling pathway
Ga07G0364	ko04068	FoxO signaling pathway
Ga07G0364	ko04110	Cell cycle
Ga07G0364	ko04310	Wnt signaling pathway
Ga07G0364	ko04330	Notch signaling pathway
Ga07G0364	ko04350	TGF-beta signaling pathway
Ga07G0364	ko04520	Adherens junction
Ga07G0364	ko04630	Jak-STAT signaling pathway
Ga07G0364	ko04720	Long-term potentiation
Ga07G0364	ko04916	Melanogenesis
Ga07G0364	ko04919	Thyroid hormone signaling pathway
Ga07G0364	ko04922	Glucagon signaling pathway
Ga07G0364	ko05016	Huntington disease
Ga07G0364	ko05152	Tuberculosis
Ga07G0364	ko05161	Hepatitis B
Ga07G0364	ko05164	Influenza A
Ga07G0364	ko05165	Human papillomavirus infection
Ga07G0364	ko05166	Human T-cell leukemia virus 1 infection
Ga07G0364	ko05167	Kaposi sarcoma-associated herpesvirus infection
Ga07G0364	ko05200	Pathways in cancer
Ga07G0364	ko05203	Viral carcinogenesis
Ga07G0364	ko05206	MicroRNAs in cancer
Ga07G0364	ko05211	Renal cell carcinoma
Ga07G0364	ko05215	Prostate cancer
Ga07G0365	ko00514	Other types of O-glycan biosynthesis
Ga07G0365	ko01522	Endocrine resistance
Ga07G0368	ko01522	Endocrine resistance
Ga07G0379	ko01522	Endocrine resistance
Ga07G0379	ko05165	Human papillomavirus infection
Ga07G0379	ko05203	Viral carcinogenesis
Ga07G0380	ko01522	Endocrine resistance
Ga07G0380	ko03018	RNA degradation
Ga07G0383	ko01522	Endocrine resistance
Ga07G0384	ko01522	Endocrine resistance
Ga07G0384	ko03022	Basal transcription factors
Ga07G0385	ko01522	Endocrine resistance
Ga07G0385	ko04068	FoxO signaling pathway
Ga07G0385	ko04140	Autophagy - animal
Ga07G0385	ko04150	mTOR signaling pathway
Ga07G0385	ko04151	PI3K-Akt signaling pathway
Ga07G0385	ko04152	AMPK signaling pathway
Ga07G0385	ko04211	Longevity regulating pathway
Ga07G0385	ko04213	Longevity regulating pathway - multiple species
Ga07G0385	ko04371	Apelin signaling pathway
Ga07G0385	ko04530	Tight junction
Ga07G0385	ko04710	Circadian rhythm
Ga07G0385	ko04714	Thermogenesis
Ga07G0385	ko04910	Insulin signaling pathway
Ga07G0385	ko04920	Adipocytokine signaling pathway
Ga07G0385	ko04921	Oxytocin signaling pathway
Ga07G0385	ko04922	Glucagon signaling pathway
Ga07G0385	ko04931	Insulin resistance
Ga07G0385	ko04932	Non-alcoholic fatty liver disease (NAFLD)
Ga07G0385	ko05410	Hypertrophic cardiomyopathy (HCM)
Ga07G0385	ko05418	Fluid shear stress and atherosclerosis
Ga07G0387	ko01522	Endocrine resistance
Ga07G0388	ko00280	Valine, leucine and isoleucine degradation
Ga07G0388	ko00410	beta-Alanine metabolism
Ga07G0388	ko00640	Propanoate metabolism
Ga07G0389	ko00564	Glycerophospholipid metabolism
Ga07G0389	ko00565	Ether lipid metabolism
Ga07G0389	ko01522	Endocrine resistance
Ga07G0392	ko01522	Endocrine resistance
Ga07G0394	ko00480	Glutathione metabolism
Ga07G0394	ko00590	Arachidonic acid metabolism
Ga07G0394	ko04918	Thyroid hormone synthesis
Ga07G0395	ko01522	Endocrine resistance
Ga07G0399	ko01522	Endocrine resistance
Ga07G0400	ko00561	Glycerolipid metabolism
Ga07G0400	ko01522	Endocrine resistance
Ga07G0401	ko00940	Phenylpropanoid biosynthesis
Ga07G0408	ko01522	Endocrine resistance
Ga07G0408	ko03022	Basal transcription factors
Ga07G0409	ko01522	Endocrine resistance
Ga07G0411	ko01522	Endocrine resistance
Ga07G0411	ko03013	RNA transport
Ga07G0411	ko03015	mRNA surveillance pathway
Ga07G0411	ko03018	RNA degradation
Ga07G0412	ko01522	Endocrine resistance
Ga07G0414	ko01522	Endocrine resistance
Ga07G0421	ko01522	Endocrine resistance
Ga07G0421	ko04919	Thyroid hormone signaling pathway
Ga07G0424	ko00564	Glycerophospholipid metabolism
Ga07G0425	ko01522	Endocrine resistance
Ga07G0426	ko01522	Endocrine resistance
Ga07G0428	ko01522	Endocrine resistance
Ga07G0428	ko05034	Alcoholism
Ga07G0428	ko05202	Transcriptional misregulation in cancer
Ga07G0428	ko05322	Systemic lupus erythematosus
Ga07G0431	ko01522	Endocrine resistance
Ga07G0431	ko03013	RNA transport
Ga07G0438	ko00564	Glycerophospholipid metabolism
Ga07G0438	ko00565	Ether lipid metabolism
Ga07G0438	ko01522	Endocrine resistance
Ga07G0438	ko04014	Ras signaling pathway
Ga07G0438	ko04024	cAMP signaling pathway
Ga07G0438	ko04071	Sphingolipid signaling pathway
Ga07G0438	ko04072	Phospholipase D signaling pathway
Ga07G0438	ko04144	Endocytosis
Ga07G0438	ko04666	Fc gamma R-mediated phagocytosis
Ga07G0438	ko04724	Glutamatergic synapse
Ga07G0438	ko04912	GnRH signaling pathway
Ga07G0438	ko04928	Parathyroid hormone synthesis, secretion and action
Ga07G0438	ko05231	Choline metabolism in cancer
Ga07G0439	ko00564	Glycerophospholipid metabolism
Ga07G0439	ko00565	Ether lipid metabolism
Ga07G0439	ko01522	Endocrine resistance
Ga07G0439	ko04014	Ras signaling pathway
Ga07G0439	ko04024	cAMP signaling pathway
Ga07G0439	ko04071	Sphingolipid signaling pathway
Ga07G0439	ko04072	Phospholipase D signaling pathway
Ga07G0439	ko04144	Endocytosis
Ga07G0439	ko04666	Fc gamma R-mediated phagocytosis
Ga07G0439	ko04724	Glutamatergic synapse
Ga07G0439	ko04912	GnRH signaling pathway
Ga07G0439	ko04928	Parathyroid hormone synthesis, secretion and action
Ga07G0439	ko05231	Choline metabolism in cancer
Ga07G0440	ko00564	Glycerophospholipid metabolism
Ga07G0440	ko00565	Ether lipid metabolism
Ga07G0440	ko01522	Endocrine resistance
Ga07G0440	ko04014	Ras signaling pathway
Ga07G0440	ko04024	cAMP signaling pathway
Ga07G0440	ko04071	Sphingolipid signaling pathway
Ga07G0440	ko04072	Phospholipase D signaling pathway
Ga07G0440	ko04144	Endocytosis
Ga07G0440	ko04666	Fc gamma R-mediated phagocytosis
Ga07G0440	ko04724	Glutamatergic synapse
Ga07G0440	ko04912	GnRH signaling pathway
Ga07G0440	ko04928	Parathyroid hormone synthesis, secretion and action
Ga07G0440	ko05231	Choline metabolism in cancer
Ga07G0442	ko01522	Endocrine resistance
Ga07G0442	ko04016	MAPK signaling pathway - plant
Ga07G0442	ko04075	Plant hormone signal transduction
Ga07G0451	ko01522	Endocrine resistance
Ga07G0452	ko01522	Endocrine resistance
Ga07G0453	ko01522	Endocrine resistance
Ga07G0453	ko04014	Ras signaling pathway
Ga07G0454	ko00510	N-Glycan biosynthesis
Ga07G0454	ko01522	Endocrine resistance
Ga07G0455	ko04075	Plant hormone signal transduction
Ga07G0456	ko01522	Endocrine resistance
Ga07G0463	ko01522	Endocrine resistance
Ga07G0464	ko01522	Endocrine resistance
Ga07G0465	ko01522	Endocrine resistance
Ga07G0466	ko01522	Endocrine resistance
Ga07G0468	ko01522	Endocrine resistance
Ga07G0469	ko00904	Diterpenoid biosynthesis
Ga07G0471	ko01522	Endocrine resistance
Ga07G0471	ko03015	mRNA surveillance pathway
Ga07G0471	ko04071	Sphingolipid signaling pathway
Ga07G0471	ko04113	Meiosis - yeast
Ga07G0471	ko04114	Oocyte meiosis
Ga07G0471	ko04151	PI3K-Akt signaling pathway
Ga07G0471	ko04152	AMPK signaling pathway
Ga07G0471	ko04261	Adrenergic signaling in cardiomyocytes
Ga07G0471	ko04728	Dopaminergic synapse
Ga07G0471	ko05165	Human papillomavirus infection
Ga07G0472	ko01522	Endocrine resistance
Ga07G0472	ko03022	Basal transcription factors
Ga07G0476	ko01522	Endocrine resistance
Ga07G0476	ko03010	Ribosome
Ga07G0478	ko01522	Endocrine resistance
Ga07G0479	ko01522	Endocrine resistance
Ga07G0481	ko01522	Endocrine resistance
Ga07G0482	ko01522	Endocrine resistance
Ga07G0488	ko00904	Diterpenoid biosynthesis
Ga07G0493	ko01522	Endocrine resistance
Ga07G0493	ko03030	DNA replication
Ga07G0493	ko03430	Mismatch repair
Ga07G0493	ko03440	Homologous recombination
Ga07G0494	ko00500	Starch and sucrose metabolism
Ga07G0496	ko01522	Endocrine resistance
Ga07G0497	ko00040	Pentose and glucuronate interconversions
Ga07G0499	ko01522	Endocrine resistance
Ga07G0499	ko04141	Protein processing in endoplasmic reticulum
Ga07G0500	ko01522	Endocrine resistance
Ga07G0502	ko01522	Endocrine resistance
Ga07G0502	ko04962	Vasopressin-regulated water reabsorption
Ga07G0505	ko01522	Endocrine resistance
Ga07G0506	ko01522	Endocrine resistance
Ga07G0506	ko04111	Cell cycle - yeast
Ga07G0511	ko01522	Endocrine resistance
Ga07G0511	ko03010	Ribosome
Ga07G0514	ko01522	Endocrine resistance
Ga07G0516	ko01522	Endocrine resistance
Ga07G0522	ko01522	Endocrine resistance
Ga07G0523	ko01522	Endocrine resistance
Ga07G0523	ko03008	Ribosome biogenesis in eukaryotes
Ga07G0524	ko00010	Glycolysis / Gluconeogenesis
Ga07G0524	ko00030	Pentose phosphate pathway
Ga07G0524	ko00051	Fructose and mannose metabolism
Ga07G0524	ko00052	Galactose metabolism
Ga07G0524	ko00680	Methane metabolism
Ga07G0524	ko01522	Endocrine resistance
Ga07G0524	ko03018	RNA degradation
Ga07G0524	ko04152	AMPK signaling pathway
Ga07G0524	ko05230	Central carbon metabolism in cancer
Ga07G0526	ko01522	Endocrine resistance
Ga07G0527	ko01522	Endocrine resistance
Ga07G0535	ko00270	Cysteine and methionine metabolism
Ga07G0535	ko01522	Endocrine resistance
Ga07G0535	ko05206	MicroRNAs in cancer
Ga07G0536	ko01522	Endocrine resistance
Ga07G0540	ko01522	Endocrine resistance
Ga07G0541	ko01522	Endocrine resistance
Ga07G0541	ko03015	mRNA surveillance pathway
Ga07G0541	ko05164	Influenza A
Ga07G0543	ko04013	MAPK signaling pathway - fly
Ga07G0543	ko04068	FoxO signaling pathway
Ga07G0543	ko04146	Peroxisome
Ga07G0543	ko04211	Longevity regulating pathway
Ga07G0543	ko04212	Longevity regulating pathway - worm
Ga07G0543	ko04213	Longevity regulating pathway - multiple species
Ga07G0543	ko05016	Huntington disease
Ga07G0544	ko01522	Endocrine resistance
Ga07G0544	ko04110	Cell cycle
Ga07G0544	ko04111	Cell cycle - yeast
Ga07G0544	ko04113	Meiosis - yeast
Ga07G0544	ko04114	Oocyte meiosis
Ga07G0544	ko04120	Ubiquitin mediated proteolysis
Ga07G0544	ko05166	Human T-cell leukemia virus 1 infection
Ga07G0544	ko05203	Viral carcinogenesis
Ga07G0550	ko04016	MAPK signaling pathway - plant
Ga07G0550	ko04626	Plant-pathogen interaction
Ga07G0551	ko01522	Endocrine resistance
Ga07G0551	ko04141	Protein processing in endoplasmic reticulum
Ga07G0551	ko04145	Phagosome
Ga07G0551	ko04612	Antigen processing and presentation
Ga07G0551	ko04918	Thyroid hormone synthesis
Ga07G0551	ko05166	Human T-cell leukemia virus 1 infection
Ga07G0552	ko01522	Endocrine resistance
Ga07G0560	ko01522	Endocrine resistance
Ga07G0560	ko03460	Fanconi anemia pathway
Ga07G0561	ko00860	Porphyrin and chlorophyll metabolism
Ga07G0562	ko01522	Endocrine resistance
Ga07G0562	ko03060	Protein export
Ga07G0564	ko01522	Endocrine resistance
Ga07G0565	ko01522	Endocrine resistance
Ga07G0567	ko04141	Protein processing in endoplasmic reticulum
Ga07G0569	ko01522	Endocrine resistance
Ga07G0569	ko03010	Ribosome
Ga07G0571	ko01522	Endocrine resistance
Ga07G0573	ko01522	Endocrine resistance
Ga07G0574	ko01522	Endocrine resistance
Ga07G0575	ko01522	Endocrine resistance
Ga07G0576	ko00860	Porphyrin and chlorophyll metabolism
Ga07G0576	ko01522	Endocrine resistance
Ga07G0578	ko04075	Plant hormone signal transduction
Ga07G0579	ko00073	Cutin, suberine and wax biosynthesis
Ga07G0580	ko01522	Endocrine resistance
Ga07G0581	ko01522	Endocrine resistance
Ga07G0581	ko03010	Ribosome
Ga07G0584	ko01522	Endocrine resistance
Ga07G0584	ko03460	Fanconi anemia pathway
Ga07G0585	ko01522	Endocrine resistance
Ga07G0586	ko01522	Endocrine resistance
Ga07G0595	ko01522	Endocrine resistance
Ga07G0598	ko00562	Inositol phosphate metabolism
Ga07G0598	ko00564	Glycerophospholipid metabolism
Ga07G0598	ko00565	Ether lipid metabolism
Ga07G0598	ko01522	Endocrine resistance
Ga07G0598	ko02024	Quorum sensing
Ga07G0598	ko04919	Thyroid hormone signaling pathway
Ga07G0601	ko01522	Endocrine resistance
Ga07G0601	ko04612	Antigen processing and presentation
Ga07G0601	ko05152	Tuberculosis
Ga07G0606	ko01522	Endocrine resistance
Ga07G0607	ko01522	Endocrine resistance
Ga07G0611	ko01522	Endocrine resistance
Ga07G0613	ko04626	Plant-pathogen interaction
Ga07G0615	ko00100	Steroid biosynthesis
Ga07G0616	ko00220	Arginine biosynthesis
Ga07G0616	ko00250	Alanine, aspartate and glutamate metabolism
Ga07G0616	ko01522	Endocrine resistance
Ga07G0616	ko05418	Fluid shear stress and atherosclerosis
Ga07G0617	ko00230	Purine metabolism
Ga07G0617	ko00730	Thiamine metabolism
Ga07G0617	ko01522	Endocrine resistance
Ga07G0619	ko01522	Endocrine resistance
Ga07G0619	ko03008	Ribosome biogenesis in eukaryotes
Ga07G0620	ko00230	Purine metabolism
Ga07G0620	ko00730	Thiamine metabolism
Ga07G0620	ko01522	Endocrine resistance
Ga07G0622	ko00620	Pyruvate metabolism
Ga07G0622	ko00630	Glyoxylate and dicarboxylate metabolism
Ga07G0623	ko01522	Endocrine resistance
Ga07G0627	ko01522	Endocrine resistance
Ga07G0630	ko01522	Endocrine resistance
Ga07G0632	ko01522	Endocrine resistance
Ga07G0632	ko03460	Fanconi anemia pathway
Ga07G0632	ko04150	mTOR signaling pathway
Ga07G0633	ko01522	Endocrine resistance
Ga07G0635	ko01522	Endocrine resistance
Ga07G0639	ko01522	Endocrine resistance
Ga07G0639	ko03010	Ribosome
Ga07G0644	ko00040	Pentose and glucuronate interconversions
Ga07G0644	ko02024	Quorum sensing
Ga07G0646	ko01522	Endocrine resistance
Ga07G0649	ko00062	Fatty acid elongation
Ga07G0649	ko01522	Endocrine resistance
Ga07G0651	ko01522	Endocrine resistance
Ga07G0652	ko01522	Endocrine resistance
Ga07G0652	ko05130	Pathogenic Escherichia coli infection
Ga07G0655	ko01522	Endocrine resistance
Ga07G0655	ko05130	Pathogenic Escherichia coli infection
Ga07G0656	ko01522	Endocrine resistance
Ga07G0658	ko01522	Endocrine resistance
Ga07G0659	ko01522	Endocrine resistance
Ga07G0660	ko00140	Steroid hormone biosynthesis
Ga07G0660	ko01522	Endocrine resistance
Ga07G0660	ko04913	Ovarian steroidogenesis
Ga07G0660	ko04917	Prolactin signaling pathway
Ga07G0660	ko04927	Cortisol synthesis and secretion
Ga07G0660	ko04934	Cushing syndrome
Ga07G0661	ko00760	Nicotinate and nicotinamide metabolism
Ga07G0664	ko01522	Endocrine resistance
Ga07G0664	ko03010	Ribosome
Ga07G0665	ko01522	Endocrine resistance
Ga07G0667	ko01522	Endocrine resistance
Ga07G0668	ko01522	Endocrine resistance
Ga07G0669	ko01522	Endocrine resistance
Ga07G0671	ko04626	Plant-pathogen interaction
Ga07G0675	ko00430	Taurine and hypotaurine metabolism
Ga07G0676	ko01522	Endocrine resistance
Ga07G0681	ko01522	Endocrine resistance
Ga07G0681	ko03008	Ribosome biogenesis in eukaryotes
Ga07G0682	ko00330	Arginine and proline metabolism
Ga07G0683	ko01522	Endocrine resistance
Ga07G0684	ko00600	Sphingolipid metabolism
Ga07G0684	ko04071	Sphingolipid signaling pathway
Ga07G0690	ko01522	Endocrine resistance
Ga07G0699	ko00290	Valine, leucine and isoleucine biosynthesis
Ga07G0699	ko00770	Pantothenate and CoA biosynthesis
Ga07G0700	ko01522	Endocrine resistance
Ga07G0704	ko00550	Peptidoglycan biosynthesis
Ga07G0704	ko01502	Vancomycin resistance
Ga07G0704	ko01522	Endocrine resistance
Ga07G0704	ko04112	Cell cycle - Caulobacter
Ga07G0710	ko01522	Endocrine resistance
Ga07G0713	ko00270	Cysteine and methionine metabolism
Ga07G0713	ko00330	Arginine and proline metabolism
Ga07G0713	ko00410	beta-Alanine metabolism
Ga07G0713	ko00480	Glutathione metabolism
Ga07G0715	ko01522	Endocrine resistance
Ga07G0716	ko00051	Fructose and mannose metabolism
Ga07G0716	ko00561	Glycerolipid metabolism
Ga07G0716	ko00680	Methane metabolism
Ga07G0716	ko04622	RIG-I-like receptor signaling pathway
Ga07G0717	ko01522	Endocrine resistance
Ga07G0717	ko03010	Ribosome
Ga07G0723	ko01522	Endocrine resistance
Ga07G0723	ko05162	Measles
Ga07G0727	ko01522	Endocrine resistance
Ga07G0729	ko01522	Endocrine resistance
Ga07G0729	ko04010	MAPK signaling pathway
Ga07G0729	ko04064	NF-kappa B signaling pathway
Ga07G0729	ko04620	Toll-like receptor signaling pathway
Ga07G0729	ko04624	Toll and Imd signaling pathway
Ga07G0729	ko04722	Neurotrophin signaling pathway
Ga07G0729	ko05133	Pertussis
Ga07G0729	ko05140	Leishmaniasis
Ga07G0729	ko05142	Chagas disease (American trypanosomiasis)
Ga07G0729	ko05145	Toxoplasmosis
Ga07G0729	ko05152	Tuberculosis
Ga07G0729	ko05161	Hepatitis B
Ga07G0729	ko05162	Measles
Ga07G0729	ko05168	Herpes simplex infection
Ga07G0729	ko05169	Epstein-Barr virus infection
Ga07G0729	ko05170	Human immunodeficiency virus 1 infection
Ga07G0730	ko00500	Starch and sucrose metabolism
Ga07G0730	ko01522	Endocrine resistance
Ga07G0733	ko00052	Galactose metabolism
Ga07G0735	ko00051	Fructose and mannose metabolism
Ga07G0735	ko00520	Amino sugar and nucleotide sugar metabolism
Ga07G0737	ko00260	Glycine, serine and threonine metabolism
Ga07G0738	ko01522	Endocrine resistance
Ga07G0739	ko01522	Endocrine resistance
Ga07G0743	ko01522	Endocrine resistance
Ga07G0746	ko01522	Endocrine resistance
Ga07G0750	ko00830	Retinol metabolism
Ga07G0752	ko01522	Endocrine resistance
Ga07G0753	ko01522	Endocrine resistance
Ga07G0754	ko00030	Pentose phosphate pathway
Ga07G0754	ko00040	Pentose and glucuronate interconversions
Ga07G0754	ko00710	Carbon fixation in photosynthetic organisms
Ga07G0768	ko00196	Photosynthesis - antenna proteins
Ga07G0768	ko01522	Endocrine resistance
Ga07G0771	ko00020	Citrate cycle (TCA cycle)
Ga07G0771	ko00270	Cysteine and methionine metabolism
Ga07G0771	ko00620	Pyruvate metabolism
Ga07G0771	ko00630	Glyoxylate and dicarboxylate metabolism
Ga07G0771	ko00710	Carbon fixation in photosynthetic organisms
Ga07G0772	ko01522	Endocrine resistance
Ga07G0772	ko03040	Spliceosome
Ga07G0774	ko01522	Endocrine resistance
Ga07G0775	ko01522	Endocrine resistance
Ga07G0775	ko03010	Ribosome
Ga07G0777	ko01522	Endocrine resistance
Ga07G0784	ko01522	Endocrine resistance
Ga07G0786	ko01522	Endocrine resistance
Ga07G0786	ko03015	mRNA surveillance pathway
Ga07G0787	ko00520	Amino sugar and nucleotide sugar metabolism
Ga07G0787	ko01522	Endocrine resistance
Ga07G0788	ko01522	Endocrine resistance
Ga07G0793	ko00564	Glycerophospholipid metabolism
Ga07G0794	ko01522	Endocrine resistance
Ga07G0794	ko03040	Spliceosome
Ga07G0796	ko01522	Endocrine resistance
Ga07G0796	ko04310	Wnt signaling pathway
Ga07G0796	ko04330	Notch signaling pathway
Ga07G0796	ko04722	Neurotrophin signaling pathway
Ga07G0796	ko05010	Alzheimer disease
Ga07G0796	ko05165	Human papillomavirus infection
Ga07G0798	ko00260	Glycine, serine and threonine metabolism
Ga07G0798	ko00680	Methane metabolism
Ga07G0798	ko01522	Endocrine resistance
Ga07G0799	ko00190	Oxidative phosphorylation
Ga07G0799	ko04714	Thermogenesis
Ga07G0799	ko05010	Alzheimer disease
Ga07G0799	ko05012	Parkinson disease
Ga07G0799	ko05016	Huntington disease
Ga07G0801	ko01522	Endocrine resistance
Ga07G0802	ko01522	Endocrine resistance
Ga07G0802	ko04213	Longevity regulating pathway - multiple species
Ga07G0803	ko01522	Endocrine resistance
Ga07G0803	ko04141	Protein processing in endoplasmic reticulum
Ga07G0805	ko00561	Glycerolipid metabolism
Ga07G0805	ko00564	Glycerophospholipid metabolism
Ga07G0805	ko04070	Phosphatidylinositol signaling system
Ga07G0805	ko04072	Phospholipase D signaling pathway
Ga07G0805	ko05231	Choline metabolism in cancer
Ga07G0806	ko00040	Pentose and glucuronate interconversions
Ga07G0806	ko00053	Ascorbate and aldarate metabolism
Ga07G0806	ko00520	Amino sugar and nucleotide sugar metabolism
Ga07G0808	ko01522	Endocrine resistance
Ga07G0808	ko04721	Synaptic vesicle cycle
Ga07G0808	ko04911	Insulin secretion
Ga07G0811	ko00531	Glycosaminoglycan degradation
Ga07G0811	ko01522	Endocrine resistance
Ga07G0811	ko04142	Lysosome
Ga07G0814	ko01522	Endocrine resistance
Ga07G0814	ko03010	Ribosome
Ga07G0815	ko00240	Pyrimidine metabolism
Ga07G0816	ko01522	Endocrine resistance
Ga07G0822	ko01522	Endocrine resistance
Ga07G0824	ko01522	Endocrine resistance
Ga07G0824	ko04010	MAPK signaling pathway
Ga07G0826	ko01522	Endocrine resistance
Ga07G0829	ko01522	Endocrine resistance
Ga07G0829	ko04011	MAPK signaling pathway - yeast
Ga07G0829	ko04110	Cell cycle
Ga07G0829	ko04114	Oocyte meiosis
Ga07G0829	ko04151	PI3K-Akt signaling pathway
Ga07G0829	ko04390	Hippo signaling pathway
Ga07G0829	ko04391	Hippo signaling pathway - fly
Ga07G0829	ko04722	Neurotrophin signaling pathway
Ga07G0829	ko05160	Hepatitis C
Ga07G0829	ko05203	Viral carcinogenesis
Ga07G0832	ko01522	Endocrine resistance
Ga07G0835	ko01522	Endocrine resistance
Ga07G0840	ko00350	Tyrosine metabolism
Ga07G0840	ko00360	Phenylalanine metabolism
Ga07G0840	ko00380	Tryptophan metabolism
Ga07G0840	ko00901	Indole alkaloid biosynthesis
Ga07G0840	ko00950	Isoquinoline alkaloid biosynthesis
Ga07G0840	ko00965	Betalain biosynthesis
Ga07G0840	ko01522	Endocrine resistance
Ga07G0840	ko04726	Serotonergic synapse
Ga07G0840	ko04728	Dopaminergic synapse
Ga07G0840	ko05030	Cocaine addiction
Ga07G0840	ko05031	Amphetamine addiction
Ga07G0840	ko05034	Alcoholism
Ga07G0844	ko00100	Steroid biosynthesis
Ga07G0847	ko01522	Endocrine resistance
Ga07G0849	ko01522	Endocrine resistance
Ga07G0853	ko01522	Endocrine resistance
Ga07G0858	ko01522	Endocrine resistance
Ga07G0859	ko00900	Terpenoid backbone biosynthesis
Ga07G0867	ko00500	Starch and sucrose metabolism
Ga07G0867	ko01522	Endocrine resistance
Ga07G0869	ko00480	Glutathione metabolism
Ga07G0869	ko00980	Metabolism of xenobiotics by cytochrome P450
Ga07G0869	ko00982	Drug metabolism - cytochrome P450
Ga07G0869	ko00983	Drug metabolism - other enzymes
Ga07G0869	ko01522	Endocrine resistance
Ga07G0869	ko01524	Platinum drug resistance
Ga07G0869	ko05200	Pathways in cancer
Ga07G0869	ko05204	Chemical carcinogenesis
Ga07G0869	ko05225	Hepatocellular carcinoma
Ga07G0869	ko05418	Fluid shear stress and atherosclerosis
Ga07G0870	ko00906	Carotenoid biosynthesis
Ga07G0870	ko01522	Endocrine resistance
Ga07G0871	ko00620	Pyruvate metabolism
Ga07G0871	ko01522	Endocrine resistance
Ga07G0873	ko00561	Glycerolipid metabolism
Ga07G0873	ko00564	Glycerophospholipid metabolism
Ga07G0874	ko01522	Endocrine resistance
Ga07G0874	ko04218	Cellular senescence
Ga07G0875	ko01522	Endocrine resistance
Ga07G0877	ko01522	Endocrine resistance
Ga07G0880	ko01522	Endocrine resistance
Ga07G0881	ko01522	Endocrine resistance
Ga07G0881	ko03030	DNA replication
Ga07G0881	ko03420	Nucleotide excision repair
Ga07G0881	ko03430	Mismatch repair
Ga07G0881	ko03440	Homologous recombination
Ga07G0881	ko03460	Fanconi anemia pathway
Ga07G0883	ko01522	Endocrine resistance
Ga07G0883	ko03013	RNA transport
Ga07G0883	ko04214	Apoptosis - fly
Ga07G0887	ko00460	Cyanoamino acid metabolism
Ga07G0887	ko00500	Starch and sucrose metabolism
Ga07G0887	ko00940	Phenylpropanoid biosynthesis
Ga07G0888	ko00460	Cyanoamino acid metabolism
Ga07G0888	ko00500	Starch and sucrose metabolism
Ga07G0888	ko00940	Phenylpropanoid biosynthesis
Ga07G0894	ko00072	Synthesis and degradation of ketone bodies
Ga07G0894	ko00280	Valine, leucine and isoleucine degradation
Ga07G0894	ko00650	Butanoate metabolism
Ga07G0894	ko00900	Terpenoid backbone biosynthesis
Ga07G0895	ko04626	Plant-pathogen interaction
Ga07G0896	ko00051	Fructose and mannose metabolism
Ga07G0896	ko00500	Starch and sucrose metabolism
Ga07G0896	ko00520	Amino sugar and nucleotide sugar metabolism
Ga07G0897	ko04626	Plant-pathogen interaction
Ga07G0898	ko01522	Endocrine resistance
Ga07G0903	ko01522	Endocrine resistance
Ga07G0908	ko00563	Glycosylphosphatidylinositol (GPI)-anchor biosynthesis
Ga07G0908	ko01522	Endocrine resistance
Ga07G0912	ko01522	Endocrine resistance
Ga07G0912	ko03420	Nucleotide excision repair
Ga07G0916	ko00943	Isoflavonoid biosynthesis
Ga07G0916	ko01522	Endocrine resistance
Ga07G0917	ko00943	Isoflavonoid biosynthesis
Ga07G0917	ko01522	Endocrine resistance
Ga07G0923	ko00240	Pyrimidine metabolism
Ga07G0924	ko01522	Endocrine resistance
Ga07G0925	ko01522	Endocrine resistance
Ga07G0925	ko04112	Cell cycle - Caulobacter
Ga07G0925	ko04212	Longevity regulating pathway - worm
Ga07G0926	ko00670	One carbon pool by folate
Ga07G0926	ko00970	Aminoacyl-tRNA biosynthesis
Ga07G0930	ko00943	Isoflavonoid biosynthesis
Ga07G0930	ko01522	Endocrine resistance
Ga07G0931	ko00943	Isoflavonoid biosynthesis
Ga07G0931	ko01522	Endocrine resistance
Ga07G0934	ko00053	Ascorbate and aldarate metabolism
Ga07G0934	ko00480	Glutathione metabolism
Ga07G0934	ko01522	Endocrine resistance
Ga07G0935	ko04075	Plant hormone signal transduction
Ga07G0941	ko01522	Endocrine resistance
Ga07G0942	ko01522	Endocrine resistance
Ga07G0943	ko00520	Amino sugar and nucleotide sugar metabolism
Ga07G0943	ko01522	Endocrine resistance
Ga07G0949	ko00520	Amino sugar and nucleotide sugar metabolism
Ga07G0949	ko01522	Endocrine resistance
Ga07G0950	ko00905	Brassinosteroid biosynthesis
Ga07G0950	ko01522	Endocrine resistance
Ga08G1498	ko01522	Endocrine resistance
Ga08G1499	ko00190	Oxidative phosphorylation
Ga08G1499	ko01522	Endocrine resistance
Ga08G1499	ko04714	Thermogenesis
Ga08G1501	ko01522	Endocrine resistance
Ga08G1501	ko04136	Autophagy - other
Ga08G1501	ko04137	Mitophagy - animal
Ga08G1501	ko04138	Autophagy - yeast
Ga08G1501	ko04140	Autophagy - animal
Ga08G1501	ko04215	Apoptosis - multiple species
Ga08G1501	ko04371	Apelin signaling pathway
Ga08G1501	ko05167	Kaposi sarcoma-associated herpesvirus infection
Ga08G1503	ko04016	MAPK signaling pathway - plant
Ga08G1503	ko04075	Plant hormone signal transduction
Ga08G1504	ko01522	Endocrine resistance
Ga08G1506	ko04075	Plant hormone signal transduction
Ga08G1507	ko01522	Endocrine resistance
Ga08G1509	ko01522	Endocrine resistance
Ga08G1511	ko01522	Endocrine resistance
Ga08G1511	ko03013	RNA transport
Ga08G1513	ko00562	Inositol phosphate metabolism
Ga08G1513	ko01522	Endocrine resistance
Ga08G1513	ko04011	MAPK signaling pathway - yeast
Ga08G1513	ko04070	Phosphatidylinositol signaling system
Ga08G1513	ko04072	Phospholipase D signaling pathway
Ga08G1513	ko04139	Mitophagy - yeast
Ga08G1513	ko04144	Endocytosis
Ga08G1513	ko04666	Fc gamma R-mediated phagocytosis
Ga08G1513	ko04810	Regulation of actin cytoskeleton
Ga08G1513	ko05231	Choline metabolism in cancer
Ga08G1519	ko01522	Endocrine resistance
Ga08G1521	ko00520	Amino sugar and nucleotide sugar metabolism
Ga08G1527	ko00195	Photosynthesis
Ga08G1527	ko01522	Endocrine resistance
Ga08G1531	ko01522	Endocrine resistance
Ga08G1532	ko01522	Endocrine resistance
Ga08G1537	ko00520	Amino sugar and nucleotide sugar metabolism
Ga08G1537	ko01522	Endocrine resistance
Ga08G1540	ko01522	Endocrine resistance
Ga08G1543	ko01522	Endocrine resistance
Ga08G1545	ko01522	Endocrine resistance
[truncated: 741 more rows]
